# Supplementary material for: Clinically relevant mutations in mycobacterial LepA cause rifampicin-specific phenotypic resistance
Source: Sci Rep. 2020 May 21;10:8402. doi: 10.1038/s41598-020-65308-2 (PMC7242378; doi:10.1038/s41598-020-65308-2)
Supplement: Supplementary file 1 — Supplementary Information. [file 41598_2020_65308_MOESM1_ESM.xlsx]

## Sheet: sequencing data basic info
Condition	Total_Reads	Density	Mean Count	Max Count
input library	2601008	68.8	33.5	1309
RIF10ug/ml_Plate	2413145	59.2	31	7026
RIF20ug/ml_Plate	2324723	54.6	29.9	16575
RIF10ug/ml_Liquid	1505725	59.1	19.4	38065
RIF20ug/ml_Liquid	1849255	60.5	23.8	32006

## Sheet: Reads of TA sites
TA sites	definition	Reads
62		8
101		0
237		0
240		0
246		0
254		0
353		0
380		136
459		49
478		0
493		0
578	MSMEG_0001_(dnaN)	0
673	MSMEG_0001_(dnaN)	0
868	MSMEG_0001_(dnaN)	0
990	MSMEG_0001_(dnaN)	0
1215	MSMEG_0001_(dnaN)	0
1507	MSMEG_0001_(dnaN)	0
1654	MSMEG_0001_(dnaN)	0
1660	MSMEG_0001_(dnaN)	0
1720		115
1805	MSMEG_0002_(-)	0
1985	MSMEG_0002_(-)	0
2084	MSMEG_0002_(-)	0
2181	MSMEG_0002_(-)	334
2210	MSMEG_0002_(-)	169
2240	MSMEG_0002_(-)	0
2258	MSMEG_0002_(-)	120
2270	MSMEG_0002_(-)	0
2367	MSMEG_0002_(-)	78
2417	MSMEG_0002_(-)	0
2612	MSMEG_0002_(-)	0
2756	MSMEG_0003_(recF)	0
2928	MSMEG_0003_(recF)	0
3026	MSMEG_0003_(recF)	0
3083	MSMEG_0003_(recF)	0
3140	MSMEG_0003_(recF)	0
3154	MSMEG_0003_(recF)	0
3269	MSMEG_0003_(recF)	21
3311	MSMEG_0003_(recF)	0
3333	MSMEG_0003_(recF)	140
3368	MSMEG_0003_(recF)	16
3548	MSMEG_0003_(recF)	41
4019	MSMEG_0004_(-)	0
4318	MSMEG_0004_(-)	173
4351	MSMEG_0004_(-)	0
4442		0
4454		49
4471		280
4475		437
4491		0
4511		70
4521		58
4624	MSMEG_0005_(gyrB)	0
4687	MSMEG_0005_(gyrB)	0
4930	MSMEG_0005_(gyrB)	0
5020	MSMEG_0005_(gyrB)	0
5035	MSMEG_0005_(gyrB)	0
5038	MSMEG_0005_(gyrB)	0
5143	MSMEG_0005_(gyrB)	0
5347	MSMEG_0005_(gyrB)	0
5368	MSMEG_0005_(gyrB)	0
5479	MSMEG_0005_(gyrB)	0
5532	MSMEG_0005_(gyrB)	0
5581	MSMEG_0005_(gyrB)	0
5853	MSMEG_0005_(gyrB)	0
5877	MSMEG_0005_(gyrB)	0
5956	MSMEG_0005_(gyrB)	0
6126	MSMEG_0005_(gyrB)	0
6160	MSMEG_0005_(gyrB)	4
6295	MSMEG_0005_(gyrB)	0
6334	MSMEG_0005_(gyrB)	0
6408	MSMEG_0005_(gyrB)	0
6418	MSMEG_0005_(gyrB)	0
6570	MSMEG_0005_(gyrB)	0
6616	MSMEG_0005_(gyrB)	82
6656	MSMEG_0006_(gyrA)	0
6732	MSMEG_0006_(gyrA)	0
6741	MSMEG_0006_(gyrA)	0
6819	MSMEG_0006_(gyrA)	0
6828	MSMEG_0006_(gyrA)	0
6896	MSMEG_0006_(gyrA)	0
6900	MSMEG_0006_(gyrA)	0
6927	MSMEG_0006_(gyrA)	0
6969	MSMEG_0006_(gyrA)	0
7010	MSMEG_0006_(gyrA)	0
7035	MSMEG_0006_(gyrA)	0
7116	MSMEG_0006_(gyrA)	0
7190	MSMEG_0006_(gyrA)	0
7254	MSMEG_0006_(gyrA)	0
7272	MSMEG_0006_(gyrA)	0
7367	MSMEG_0006_(gyrA)	0
7380	MSMEG_0006_(gyrA)	0
7476	MSMEG_0006_(gyrA)	0
7644	MSMEG_0006_(gyrA)	0
7743	MSMEG_0006_(gyrA)	0
7785	MSMEG_0006_(gyrA)	0
8223	MSMEG_0006_(gyrA)	0
8250	MSMEG_0006_(gyrA)	0
8379	MSMEG_0006_(gyrA)	0
8394	MSMEG_0006_(gyrA)	0
8499	MSMEG_0006_(gyrA)	0
8514	MSMEG_0006_(gyrA)	0
8810	MSMEG_0006_(gyrA)	0
8814	MSMEG_0006_(gyrA)	0
8841	MSMEG_0006_(gyrA)	0
8868	MSMEG_0006_(gyrA)	0
8913	MSMEG_0006_(gyrA)	0
8973	MSMEG_0006_(gyrA)	0
9216		396
9226		870
9253	MSMEG_0007_(-)	4
9517	MSMEG_0007_(-)	532
9737	MSMEG_0007_(-)	25
9763	MSMEG_0007_(-)	581
9952	MSMEG_0007_(-)	453
9981	MSMEG_0007_(-)	0
10042		0
10067		0
10077		0
10079		0
10092		0
10108		0
10138		0
10291		363
10300		0
10312		0
10357		0
10393		8
10398		0
10423	MSMEG_0011_(-)	552
10570	MSMEG_0011_(-)	120
10577	MSMEG_0011_(-)	124
10702	MSMEG_0011_(-)	0
10846	MSMEG_0011_(-)	87
10896	MSMEG_0011_(-)	0
10963	MSMEG_0011_(-)	45
11011	MSMEG_0011_(-)	321
11029	MSMEG_0011_(-)	16
11059	MSMEG_0011_(-)	54
11128	MSMEG_0011_(-)	581
11212		556
11256	MSMEG_0012_(-)	4
11377	MSMEG_0012_(-)	0
11427	MSMEG_0012_(-)	4
11496	MSMEG_0012_(-)	173
11596	MSMEG_0012_(-)	70
11644	MSMEG_0012_(-)	41
11946	MSMEG_0012_(-)	0
12088	MSMEG_0012_(-)	95
12203	MSMEG_0012_(-)	82
12390		194
12597		21
12654		12
12657		181
12711		346
12723		0
12744		0
12781		16
12952		0
13023		367
13225		0
13246		0
13263		132
13270		78
13272		223
13309		37
13373	MSMEG_0015_(-)	107
13437	MSMEG_0015_(-)	12
13609	MSMEG_0015_(-)	45
13841	MSMEG_0015_(-)	284
13952	MSMEG_0015_(-)	0
14045	MSMEG_0015_(-)	37
14138	MSMEG_0015_(-),MSMEG_0014c_(FxbA)	0
14164	MSMEG_0014c_(FxbA)	0
14185	MSMEG_0014c_(FxbA)	140
14332	MSMEG_0014c_(FxbA)	602
14367	MSMEG_0014c_(FxbA)	0
14386	MSMEG_0014c_(FxbA)	152
14392	MSMEG_0014c_(FxbA)	445
14404	MSMEG_0014c_(FxbA)	0
14599	MSMEG_0014c_(FxbA)	124
14794	MSMEG_0014c_(FxbA)	0
14831	MSMEG_0014c_(FxbA)	0
14974	MSMEG_0014c_(FxbA)	0
15067	MSMEG_0014c_(FxbA)	0
15147		0
15154		0
15163		25
15180		260
15206		29
15249		62
15252		0
15504	MSMEG_0016_(-)	0
15571	MSMEG_0017_(-)	0
15617	MSMEG_0017_(-)	0
15658	MSMEG_0017_(-)	0
15771	MSMEG_0017_(-)	0
15866	MSMEG_0017_(-)	0
15879	MSMEG_0017_(-)	87
15895	MSMEG_0017_(-)	74
15933	MSMEG_0017_(-)	99
15945	MSMEG_0017_(-)	223
15961	MSMEG_0017_(-)	45
16015	MSMEG_0017_(-)	190
16209	MSMEG_0017_(-)	0
16335	MSMEG_0017_(-)	169
16444	MSMEG_0017_(-)	0
16624	MSMEG_0017_(-)	49
16677	MSMEG_0017_(-)	4
16870	MSMEG_0017_(-)	78
17077	MSMEG_0017_(-)	157
17229	MSMEG_0017_(-)	0
17408	MSMEG_0018_(-)	334
17531	MSMEG_0018_(-)	354
17700	MSMEG_0018_(-)	115
17804	MSMEG_0018_(-)	0
17825	MSMEG_0018_(-)	210
17849	MSMEG_0018_(-)	49
17930	MSMEG_0018_(-)	70
18179	MSMEG_0018_(-)	91
18329	MSMEG_0018_(-)	4
18372	MSMEG_0018_(-)	70
18980	MSMEG_0018_(-)	70
19016	MSMEG_0018_(-)	565
19208	MSMEG_0019_(-)	120
19362	MSMEG_0019_(-)	4
19559	MSMEG_0019_(-)	8
19805	MSMEG_0019_(-)	8
19847	MSMEG_0019_(-)	206
20012	MSMEG_0019_(-)	152
20021	MSMEG_0019_(-)	0
20063	MSMEG_0019_(-)	173
20126	MSMEG_0019_(-)	136
20141	MSMEG_0019_(-)	12
20180	MSMEG_0019_(-)	326
20210	MSMEG_0019_(-)	0
20282	MSMEG_0019_(-)	82
20477	MSMEG_0019_(-)	66
20561	MSMEG_0019_(-)	383
20825	MSMEG_0019_(-)	8
21145	MSMEG_0019_(-)	0
21368	MSMEG_0019_(-)	0
21451	MSMEG_0019_(-)	0
21556	MSMEG_0019_(-)	0
21677	MSMEG_0019_(-)	140
21830	MSMEG_0019_(-)	0
21956	MSMEG_0019_(-)	8
21971	MSMEG_0019_(-)	0
22025	MSMEG_0019_(-)	45
22355	MSMEG_0019_(-)	29
22406	MSMEG_0019_(-)	95
22442	MSMEG_0019_(-)	91
22718	MSMEG_0019_(-)	58
22829	MSMEG_0019_(-)	0
22990	MSMEG_0019_(-)	4
23407	MSMEG_0019_(-)	70
23459	MSMEG_0019_(-)	0
23716	MSMEG_0019_(-)	0
23750	MSMEG_0019_(-)	4
23897	MSMEG_0019_(-)	8
23918	MSMEG_0019_(-)	0
23932	MSMEG_0019_(-)	0
23939	MSMEG_0019_(-)	161
24110	MSMEG_0019_(-)	264
24375	MSMEG_0019_(-)	0
24521	MSMEG_0019_(-)	103
24668	MSMEG_0019_(-)	41
24698	MSMEG_0019_(-)	29
24761	MSMEG_0019_(-)	190
25179	MSMEG_0019_(-)	4
25280	MSMEG_0019_(-)	0
25484	MSMEG_0019_(-)	103
25487	MSMEG_0019_(-)	99
25520	MSMEG_0019_(-)	202
25815	MSMEG_0019_(-)	8
25836	MSMEG_0019_(-)	0
25868	MSMEG_0019_(-)	107
25931	MSMEG_0019_(-)	0
26252	MSMEG_0019_(-)	0
26588	MSMEG_0019_(-)	0
26743	MSMEG_0019_(-)	0
26918	MSMEG_0019_(-)	0
27065	MSMEG_0019_(-)	70
27241	MSMEG_0019_(-)	0
27317	MSMEG_0019_(-)	58
27326	MSMEG_0019_(-)	8
27371	MSMEG_0019_(-)	0
27392	MSMEG_0019_(-)	293
27456	MSMEG_0019_(-)	148
27584	MSMEG_0019_(-)	0
27629	MSMEG_0019_(-)	74
27690	MSMEG_0019_(-)	21
27761	MSMEG_0019_(-)	12
27770	MSMEG_0019_(-)	4
27785	MSMEG_0019_(-)	120
27866	MSMEG_0019_(-)	0
27920	MSMEG_0019_(-)	82
27950	MSMEG_0019_(-)	0
27998	MSMEG_0019_(-)	120
28019	MSMEG_0019_(-)	256
28073	MSMEG_0019_(-)	4
28112	MSMEG_0019_(-)	0
28229	MSMEG_0019_(-)	111
28313	MSMEG_0019_(-)	66
28331	MSMEG_0019_(-)	0
28748	MSMEG_0019_(-)	111
29004	MSMEG_0019_(-)	0
29228	MSMEG_0019_(-)	41
29564	MSMEG_0019_(-)	132
29670	MSMEG_0019_(-)	0
29690	MSMEG_0019_(-)	0
29753	MSMEG_0019_(-)	99
30131	MSMEG_0019_(-)	400
30170	MSMEG_0019_(-)	91
30226	MSMEG_0019_(-)	12
30277	MSMEG_0019_(-)	58
30425	MSMEG_0019_(-)	8
30503	MSMEG_0019_(-)	0
30536	MSMEG_0019_(-)	74
31187	MSMEG_0019_(-)	0
31208	MSMEG_0019_(-)	4
31241	MSMEG_0019_(-)	152
31280	MSMEG_0019_(-)	0
31451	MSMEG_0019_(-)	0
31496	MSMEG_0019_(-)	0
31639	MSMEG_0019_(-)	289
31643	MSMEG_0019_(-)	589
31829	MSMEG_0019_(-)	66
31838	MSMEG_0019_(-)	297
31928	MSMEG_0019_(-)	66
32129	MSMEG_0019_(-)	161
32180	MSMEG_0019_(-)	70
32231	MSMEG_0019_(-)	4
32273	MSMEG_0019_(-)	280
32435	MSMEG_0019_(-)	115
32465	MSMEG_0019_(-)	4
32537	MSMEG_0019_(-)	120
32585	MSMEG_0019_(-)	62
32624	MSMEG_0019_(-)	0
32735	MSMEG_0019_(-)	87
32801	MSMEG_0019_(-)	62
33423	MSMEG_0019_(-)	0
33641	MSMEG_0019_(-)	4
33704	MSMEG_0019_(-)	247
34005	MSMEG_0019_(-)	45
34196	MSMEG_0019_(-)	0
34259	MSMEG_0019_(-)	152
34358	MSMEG_0019_(-)	198
34427	MSMEG_0019_(-)	12
34618	MSMEG_0019_(-)	297
34652	MSMEG_0019_(-)	111
34667	MSMEG_0019_(-)	4
34685	MSMEG_0019_(-)	173
34748	MSMEG_0019_(-)	0
34875	MSMEG_0019_(-)	0
34981	MSMEG_0019_(-)	0
35012	MSMEG_0019_(-)	37
35075	MSMEG_0019_(-)	0
35138	MSMEG_0019_(-)	0
35229	MSMEG_0019_(-)	0
35381	MSMEG_0019_(-)	0
35449	MSMEG_0019_(-)	0
35576	MSMEG_0019_(-)	74
35642	MSMEG_0019_(-)	680
35696	MSMEG_0019_(-)	231
35735	MSMEG_0019_(-)	0
35789	MSMEG_0019_(-)	78
35850	MSMEG_0019_(-)	177
35961	MSMEG_0019_(-)	251
36053	MSMEG_0019_(-)	58
36200	MSMEG_0019_(-)	111
36221	MSMEG_0019_(-)	41
36392	MSMEG_0019_(-)	0
36419	MSMEG_0019_(-)	33
36428	MSMEG_0019_(-)	602
36683	MSMEG_0019_(-)	0
36728	MSMEG_0019_(-)	45
36854	MSMEG_0019_(-)	0
36860	MSMEG_0019_(-)	144
36869	MSMEG_0019_(-)	148
36884	MSMEG_0019_(-)	354
37019	MSMEG_0019_(-)	161
37049	MSMEG_0019_(-)	0
37115	MSMEG_0019_(-)	54
37202	MSMEG_0019_(-)	0
37313	MSMEG_0019_(-)	251
37388	MSMEG_0019_(-)	544
37856	MSMEG_0019_(-)	95
37862	MSMEG_0019_(-)	0
37982	MSMEG_0019_(-)	260
38112	MSMEG_0019_(-)	0
38228	MSMEG_0019_(-)	0
38262	MSMEG_0019_(-)	0
38282	MSMEG_0019_(-)	214
38353	MSMEG_0019_(-)	0
38822	MSMEG_0019_(-)	0
38966	MSMEG_0019_(-)	0
39209	MSMEG_0019_(-)	157
39230	MSMEG_0019_(-)	4
39398	MSMEG_0019_(-)	0
39419	MSMEG_0019_(-)	313
39533	MSMEG_0019_(-)	264
39542	MSMEG_0019_(-)	198
39629	MSMEG_0019_(-)	0
39640	MSMEG_0019_(-)	25
39767	MSMEG_0019_(-)	41
39816	MSMEG_0019_(-)	0
39962	MSMEG_0019_(-)	91
40055	MSMEG_0019_(-)	161
40070	MSMEG_0019_(-)	235
40109	MSMEG_0019_(-)	136
40139	MSMEG_0019_(-)	45
40208	MSMEG_0019_(-)	231
40256	MSMEG_0019_(-)	95
40391	MSMEG_0019_(-)	190
40394	MSMEG_0019_(-)	659
40431	MSMEG_0019_(-)	99
40551	MSMEG_0019_(-)	12
40792	MSMEG_0019_(-)	115
40867	MSMEG_0019_(-)	0
40959	MSMEG_0019_(-)	0
40961	MSMEG_0019_(-)	12
41030	MSMEG_0019_(-)	0
41366	MSMEG_0019_(-)	12
41402	MSMEG_0019_(-)	0
41411	MSMEG_0019_(-)	0
41621	MSMEG_0019_(-)	0
41764	MSMEG_0020c_(-)	8
41788	MSMEG_0020c_(-)	0
41827	MSMEG_0020c_(-)	41
42031	MSMEG_0020c_(-)	124
42074	MSMEG_0020c_(-)	66
42158	MSMEG_0020c_(-)	0
42217	MSMEG_0020c_(-)	0
42265	MSMEG_0020c_(-)	0
42289	MSMEG_0020c_(-)	0
42409	MSMEG_0020c_(-)	190
42727		12
42731		16
42736		0
42747		0
42750		0
42856		0
42860		41
42865		0
42875		0
42925		165
43006	MSMEG_0021_(panD)	593
43019	MSMEG_0021_(panD)	0
43114	MSMEG_0021_(panD)	387
43214	MSMEG_0021_(panD)	111
43316	MSMEG_0021_(panD)	0
43476	MSMEG_0022_(-)	0
43641	MSMEG_0022_(-)	140
43719	MSMEG_0022_(-)	66
43761	MSMEG_0022_(-)	49
43783	MSMEG_0022_(-)	0
43790	MSMEG_0022_(-)	0
43977	MSMEG_0022_(-)	107
44022	MSMEG_0022_(-)	29
44073	MSMEG_0022_(-)	87
44079	MSMEG_0022_(-)	25
44184	MSMEG_0022_(-)	680
44202	MSMEG_0022_(-)	128
44238	MSMEG_0022_(-)	408
44250	MSMEG_0022_(-)	202
44400	MSMEG_0022_(-)	223
44451	MSMEG_0022_(-)	0
44499	MSMEG_0022_(-)	4
44538	MSMEG_0022_(-)	74
44750	MSMEG_0023c_(-)	0
44947	MSMEG_0023c_(-)	82
44958	MSMEG_0023c_(-)	136
45040	MSMEG_0023c_(-)	305
45128		326
45233	MSMEG_0024_(-)	264
45354	MSMEG_0024_(-)	1080
45396	MSMEG_0024_(-)	284
45483	MSMEG_0024_(-)	177
45531	MSMEG_0024_(-)	260
45698	MSMEG_0024_(-)	0
45782		132
45805		293
45841		321
45844		437
45854	MSMEG_0025c_(-)	919
45857	MSMEG_0025c_(-)	8
46096	MSMEG_0025c_(-)	45
46188	MSMEG_0025c_(-)	0
46197	MSMEG_0025c_(-)	420
46207	MSMEG_0025c_(-)	0
46265		148
46279		161
46285		0
46297		0
46310		0
46385		29
46399		148
46474	MSMEG_0026c_(-)	8
46557	MSMEG_0026c_(-)	0
46704		243
46765		408
46770		915
46776		391
47333	MSMEG_0027_(-)	334
47345	MSMEG_0027_(-)	717
47352	MSMEG_0027_(-)	120
47417	MSMEG_0027_(-)	1109
47426	MSMEG_0027_(-)	1727
47450	MSMEG_0027_(-)	445
47513	MSMEG_0027_(-)	0
47540	MSMEG_0027_(-)	29
47551		0
47587	MSMEG_0029_(-)	272
47617	MSMEG_0029_(-)	33
47690	MSMEG_0029_(-)	0
47962	MSMEG_0029_(-)	4
48216	MSMEG_0029_(-),MSMEG_0028c_(-)	41
48372	MSMEG_0028c_(-)	0
48437	MSMEG_0028c_(-)	0
48487	MSMEG_0028c_(-)	0
49134	MSMEG_0028c_(-)	0
49305	MSMEG_0028c_(-)	0
49416	MSMEG_0028c_(-)	0
49473	MSMEG_0028c_(-)	0
49494	MSMEG_0028c_(-)	0
49548	MSMEG_0028c_(-)	0
49812	MSMEG_0028c_(-)	0
49827	MSMEG_0028c_(-)	0
49869	MSMEG_0028c_(-)	0
49935	MSMEG_0028c_(-)	0
50061	MSMEG_0028c_(-)	0
50098	MSMEG_0030c_(pknA)	268
50180	MSMEG_0030c_(pknA)	29
50317	MSMEG_0030c_(pknA)	0
50567	MSMEG_0030c_(pknA)	0
50726	MSMEG_0030c_(pknA)	0
50747	MSMEG_0030c_(pknA)	0
50801	MSMEG_0030c_(pknA)	0
51074	MSMEG_0030c_(pknA)	0
51113	MSMEG_0030c_(pknA)	0
51119	MSMEG_0030c_(pknA)	0
51279	MSMEG_0030c_(pknA)	0
51311	MSMEG_0030c_(pknA)	0
51528	MSMEG_0031c_(-)	33
51550	MSMEG_0031c_(-)	4
51577	MSMEG_0031c_(-)	0
51659	MSMEG_0031c_(-)	74
51664	MSMEG_0031c_(-)	8
51721	MSMEG_0031c_(-)	256
51724	MSMEG_0031c_(-)	45
51759	MSMEG_0031c_(-)	8
51773	MSMEG_0031c_(-)	87
52203	MSMEG_0031c_(-)	45
52314	MSMEG_0031c_(-)	58
52430	MSMEG_0031c_(-)	107
52572	MSMEG_0031c_(-)	33
52584	MSMEG_0031c_(-)	58
52605	MSMEG_0031c_(-)	107
52623	MSMEG_0031c_(-)	45
52635	MSMEG_0031c_(-)	16
52665	MSMEG_0031c_(-)	16
52713	MSMEG_0031c_(-)	58
52855	MSMEG_0031c_(-),MSMEG_0032c_(-)	305
52875	MSMEG_0032c_(-)	4
52973	MSMEG_0032c_(-)	190
53000	MSMEG_0032c_(-)	33
53171	MSMEG_0032c_(-)	37
53336	MSMEG_0032c_(-)	0
53411	MSMEG_0032c_(-)	54
53483	MSMEG_0032c_(-)	62
53507	MSMEG_0032c_(-)	16
53756	MSMEG_0032c_(-)	0
53768	MSMEG_0032c_(-)	4
53828	MSMEG_0032c_(-)	4
53834	MSMEG_0032c_(-)	0
54041	MSMEG_0032c_(-)	16
54092	MSMEG_0032c_(-)	0
54104	MSMEG_0032c_(-)	190
54240	MSMEG_0032c_(-)	0
54748	MSMEG_0033c_(-)	0
54829	MSMEG_0033c_(-)	148
54832	MSMEG_0033c_(-)	185
54839	MSMEG_0033c_(-)	4
55084	MSMEG_0033c_(-)	33
55090	MSMEG_0033c_(-)	37
55255	MSMEG_0033c_(-)	0
55447	MSMEG_0033c_(-)	0
55729	MSMEG_0033c_(-)	0
55783	MSMEG_0033c_(-)	0
55843	MSMEG_0034c_(-)	4
55885	MSMEG_0034c_(-)	8
55916	MSMEG_0034c_(-)	45
55936	MSMEG_0034c_(-)	136
55949	MSMEG_0034c_(-)	58
55997	MSMEG_0034c_(-)	58
56195	MSMEG_0034c_(-)	218
56199	MSMEG_0034c_(-)	41
56242	MSMEG_0034c_(-)	8
56281	MSMEG_0034c_(-)	41
56323		0
56342		8
56357		346
56669	MSMEG_0035c_(-)	0
56726	MSMEG_0035c_(-)	0
56738	MSMEG_0035c_(-)	0
56750	MSMEG_0035c_(-)	0
56777	MSMEG_0035c_(-)	0
56789	MSMEG_0035c_(-)	0
56795	MSMEG_0035c_(-)	0
56819	MSMEG_0035c_(-)	0
56837	MSMEG_0035c_(-)	0
56855	MSMEG_0035c_(-)	0
56879	MSMEG_0035c_(-)	0
56894	MSMEG_0035c_(-)	0
56909	MSMEG_0035c_(-)	0
56924	MSMEG_0035c_(-)	0
56942	MSMEG_0035c_(-)	0
56960	MSMEG_0035c_(-)	0
56987	MSMEG_0035c_(-)	0
57017	MSMEG_0035c_(-)	0
57023	MSMEG_0035c_(-)	0
57038	MSMEG_0035c_(-)	0
57089	MSMEG_0035c_(-)	0
57110	MSMEG_0035c_(-)	0
57122	MSMEG_0035c_(-)	0
57149	MSMEG_0035c_(-)	0
57173	MSMEG_0035c_(-)	0
57188	MSMEG_0035c_(-)	0
57206	MSMEG_0035c_(-)	0
57224	MSMEG_0035c_(-)	0
57242	MSMEG_0035c_(-)	0
57260	MSMEG_0035c_(-)	0
57281	MSMEG_0035c_(-)	0
57305	MSMEG_0035c_(-)	0
57326	MSMEG_0035c_(-)	0
57359	MSMEG_0035c_(-)	0
57371	MSMEG_0035c_(-)	0
57374	MSMEG_0035c_(-)	0
57413	MSMEG_0035c_(-)	0
57423	MSMEG_0035c_(-)	0
57432	MSMEG_0035c_(-)	25
57584	MSMEG_0035c_(-)	25
57611	MSMEG_0035c_(-)	70
57654	MSMEG_0035c_(-)	4
57664	MSMEG_0035c_(-)	25
57674	MSMEG_0035c_(-)	33
57693	MSMEG_0035c_(-)	103
57697	MSMEG_0035c_(-)	218
57701	MSMEG_0035c_(-)	99
57862	MSMEG_0035c_(-)	70
57961		21
57973		0
57986		181
58123	MSMEG_0036c_(-)	0
58369		78
58398		391
58444		21
58453		25
58506		0
58655	MSMEG_0039c_(-)	78
58886	MSMEG_0039c_(-)	177
58928	MSMEG_0039c_(-)	4
59008	MSMEG_0039c_(-)	837
59012	MSMEG_0039c_(-)	276
59182	MSMEG_0040c_(-)	0
59243	MSMEG_0040c_(-)	0
59293	MSMEG_0040c_(-)	185
59326	MSMEG_0040c_(-)	383
59395	MSMEG_0041c_(-)	4
59516	MSMEG_0041c_(-)	132
59566	MSMEG_0041c_(-)	4
59759	MSMEG_0041c_(-)	247
59788	MSMEG_0041c_(-)	0
59826		0
59835		0
59860		0
59869		0
59878		4
59887		0
60031	MSMEG_0042_(-)	0
60049	MSMEG_0042_(-)	165
60066	MSMEG_0042_(-)	0
60187	MSMEG_0042_(-)	0
60220	MSMEG_0042_(-)	0
60339	MSMEG_0042_(-)	12
60479	MSMEG_0043c_(-)	70
60500	MSMEG_0043c_(-)	198
60524	MSMEG_0043c_(-)	284
60530	MSMEG_0043c_(-)	0
60561	MSMEG_0043c_(-)	0
60587	MSMEG_0043c_(-)	0
60632	MSMEG_0043c_(-)	41
60722	MSMEG_0043c_(-)	78
60842	MSMEG_0043c_(-)	4
61028	MSMEG_0043c_(-)	165
61061	MSMEG_0043c_(-)	157
61118	MSMEG_0043c_(-)	907
61193	MSMEG_0043c_(-)	78
61275	MSMEG_0043c_(-)	420
61361		4
61417		128
61680	MSMEG_0044_(-)	0
61961	MSMEG_0044_(-)	4
62009	MSMEG_0044_(-)	4
62042	MSMEG_0044_(-)	78
62129	MSMEG_0044_(-)	66
62192	MSMEG_0044_(-)	231
62205	MSMEG_0044_(-)	0
62345	MSMEG_0044_(-)	0
62414	MSMEG_0044_(-)	29
62420	MSMEG_0044_(-)	0
62600	MSMEG_0044_(-)	433
62786	MSMEG_0044_(-)	461
62885	MSMEG_0044_(-)	62
62945	MSMEG_0044_(-)	222
63017	MSMEG_0044_(-)	206
63026	MSMEG_0044_(-)	78
63140	MSMEG_0044_(-)	0
63164	MSMEG_0044_(-)	247
63543	MSMEG_0044_(-)	326
63571	MSMEG_0045_(-)	630
63709	MSMEG_0045_(-)	157
63754	MSMEG_0045_(-)	161
63775	MSMEG_0045_(-)	635
63928	MSMEG_0045_(-)	111
64366	MSMEG_0045_(-)	37
64726	MSMEG_0045_(-)	173
64778	MSMEG_0045_(-)	0
64901	MSMEG_0045_(-)	0
65193	MSMEG_0045_(-)	0
65488	MSMEG_0045_(-)	12
65512	MSMEG_0045_(-)	684
65626	MSMEG_0045_(-)	95
65926	MSMEG_0045_(-)	0
65990	MSMEG_0045_(-)	0
66054	MSMEG_0046_(-)	111
66086	MSMEG_0046_(-)	0
66093	MSMEG_0046_(-)	37
66117	MSMEG_0046_(-)	78
66150	MSMEG_0046_(-)	280
66174	MSMEG_0046_(-)	321
66217	MSMEG_0046_(-)	136
66336	MSMEG_0046_(-)	268
66426	MSMEG_0046_(-)	25
66438	MSMEG_0046_(-)	490
66453	MSMEG_0046_(-)	280
66823	MSMEG_0046_(-)	78
66891	MSMEG_0046_(-)	115
66921	MSMEG_0046_(-)	78
67164	MSMEG_0046_(-)	4
67695	MSMEG_0047c_(-)	478
68010	MSMEG_0047c_(-)	74
68043	MSMEG_0047c_(-)	21
68067	MSMEG_0047c_(-)	12
68180		379
68182		412
68196		0
68228		433
68268	MSMEG_0048_(-)	21
68354	MSMEG_0048_(-)	293
68392	MSMEG_0048_(-)	12
68503	MSMEG_0048_(-)	630
68599	MSMEG_0048_(-)	115
68611	MSMEG_0048_(-)	99
68685	MSMEG_0048_(-)	0
68706	MSMEG_0048_(-)	391
68715	MSMEG_0048_(-)	177
68752	MSMEG_0048_(-)	29
68847	MSMEG_0049c_(-)	54
68898	MSMEG_0049c_(-)	0
69045	MSMEG_0049c_(-)	293
69279	MSMEG_0049c_(-)	346
69428	MSMEG_0049c_(-)	268
69497	MSMEG_0049c_(-)	78
69529	MSMEG_0049c_(-)	0
69561	MSMEG_0049c_(-)	78
69623	MSMEG_0049c_(-)	62
69744		16
69760		0
69774		218
69859	MSMEG_0050_(-)	37
69948	MSMEG_0050_(-)	136
69985	MSMEG_0050_(-)	66
70144		606
70152		119
70165		45
70276	MSMEG_0051c_(-)	0
70541		8
70561		218
70581		49
70583		383
70595		0
70637		0
70655		136
70693		0
70720		99
70738		29
70768		0
70772		0
70815		0
70829		0
70837		169
70843		260
71151	MSMEG_0052_(-)	0
71537	MSMEG_0052_(-)	12
71630	MSMEG_0052_(-)	29
71692		449
71708		0
71719		0
71726		4
71731		449
71814	MSMEG_0054_(-)	260
71880	MSMEG_0054_(-)	82
72226	MSMEG_0054_(-)	227
72352	MSMEG_0054_(-)	396
72379	MSMEG_0054_(-)	239
72545	MSMEG_0054_(-)	37
72742	MSMEG_0054_(-)	536
72790	MSMEG_0054_(-)	25
72804	MSMEG_0054_(-)	0
72820	MSMEG_0054_(-),MSMEG_0053c_(-)	750
73273	MSMEG_0053c_(-)	12
73411	MSMEG_0053c_(-)	243
73579	MSMEG_0053c_(-)	672
73678	MSMEG_0053c_(-)	66
73756	MSMEG_0053c_(-)	128
73838	MSMEG_0053c_(-)	0
73855	MSMEG_0053c_(-)	54
74088	MSMEG_0053c_(-)	0
74132	MSMEG_0053c_(-)	0
74180	MSMEG_0053c_(-)	787
74184	MSMEG_0053c_(-)	1397
74211		218
74260		119
74267		396
74294		0
74319		0
74332		0
74438		470
74442		0
74567		0
74591		62
74766	MSMEG_0055_(-)	375
74962	MSMEG_0055_(-)	62
75001	MSMEG_0055_(-)	1405
75184	MSMEG_0055_(-)	387
75322	MSMEG_0055_(-)	255
75591	MSMEG_0055_(-)	218
75915	MSMEG_0055_(-)	8
76109	MSMEG_0055_(-)	235
76128	MSMEG_0055_(-)	210
76133	MSMEG_0055_(-)	255
76143	MSMEG_0055_(-)	99
76246	MSMEG_0056_(-)	1046
76361	MSMEG_0056_(-)	0
76470	MSMEG_0056_(-)	70
76527	MSMEG_0056_(-)	227
76756	MSMEG_0057_(-)	87
76881	MSMEG_0057_(-)	239
77071	MSMEG_0057_(-)	33
77101	MSMEG_0057_(-)	717
77260	MSMEG_0057_(-)	165
77371	MSMEG_0057_(-)	297
77415	MSMEG_0058_(-)	33
77427	MSMEG_0058_(-)	103
77643	MSMEG_0058_(-)	29
77769	MSMEG_0058_(-)	82
77904	MSMEG_0058_(-)	0
77922	MSMEG_0058_(-),MSMEG_0059_(-)	0
78013	MSMEG_0059_(-)	148
78094	MSMEG_0059_(-)	54
78177	MSMEG_0059_(-)	169
78181	MSMEG_0059_(-)	404
78199	MSMEG_0059_(-)	202
78242	MSMEG_0059_(-)	0
78265	MSMEG_0059_(-)	478
78332	MSMEG_0059_(-)	99
78346	MSMEG_0059_(-)	354
78550	MSMEG_0059_(-)	115
78667	MSMEG_0059_(-)	0
78835	MSMEG_0059_(-)	4
78930	MSMEG_0059_(-)	0
78936	MSMEG_0059_(-)	87
79039	MSMEG_0059_(-)	107
79117	MSMEG_0059_(-)	12
79234	MSMEG_0059_(-)	0
79315	MSMEG_0059_(-)	0
79477	MSMEG_0059_(-)	0
79631	MSMEG_0059_(-)	445
79639	MSMEG_0059_(-)	41
79769	MSMEG_0060_(-)	107
79800	MSMEG_0060_(-)	12
79838	MSMEG_0060_(-)	128
79904	MSMEG_0060_(-)	268
79943	MSMEG_0060_(-)	124
80026	MSMEG_0060_(-)	54
80044	MSMEG_0060_(-)	0
80060	MSMEG_0060_(-)	128
80196	MSMEG_0060_(-)	0
80225	MSMEG_0060_(-)	465
80489	MSMEG_0060_(-)	292
80561	MSMEG_0060_(-)	231
80624	MSMEG_0060_(-)	0
80816	MSMEG_0060_(-)	111
80879	MSMEG_0060_(-)	544
80882	MSMEG_0060_(-)	527
80906	MSMEG_0060_(-)	58
81177	MSMEG_0061_(-)	0
81289	MSMEG_0061_(-)	470
81397	MSMEG_0061_(-)	288
81406	MSMEG_0061_(-)	16
81469	MSMEG_0061_(-)	82
81857	MSMEG_0061_(-)	45
81961	MSMEG_0061_(-)	515
82036	MSMEG_0061_(-)	276
82138	MSMEG_0061_(-)	148
82277	MSMEG_0061_(-)	0
82393	MSMEG_0061_(-)	222
82462	MSMEG_0061_(-)	309
82536	MSMEG_0061_(-)	0
82773	MSMEG_0061_(-)	4
82816	MSMEG_0061_(-)	0
82958	MSMEG_0061_(-)	33
83038	MSMEG_0061_(-)	95
83091	MSMEG_0061_(-)	0
83107	MSMEG_0061_(-)	284
83182	MSMEG_0061_(-)	280
83197	MSMEG_0061_(-)	12
83268	MSMEG_0061_(-)	45
83301	MSMEG_0061_(-)	0
83314	MSMEG_0061_(-)	647
83392	MSMEG_0062_(-)	8
83455	MSMEG_0062_(-)	78
83586	MSMEG_0062_(-)	8
83656	MSMEG_0062_(-)	29
83689	MSMEG_0062_(-)	235
83809	MSMEG_0062_(-)	95
83833	MSMEG_0062_(-)	82
83983	MSMEG_0062_(-)	206
84046	MSMEG_0062_(-)	45
84302	MSMEG_0062_(-)	395
84304	MSMEG_0062_(-)	647
84349	MSMEG_0062_(-)	49
84406	MSMEG_0062_(-)	733
84544	MSMEG_0062_(-)	107
84907	MSMEG_0062_(-)	194
85045	MSMEG_0062_(-)	181
85096	MSMEG_0062_(-)	280
85099		119
85218		115
85240		16
85297	MSMEG_0063_(-)	165
85502	MSMEG_0063_(-)	947
85538	MSMEG_0063_(-)	671
85573		161
85605		128
85628	MSMEG_0064_(-)	243
85897	MSMEG_0064_(-)	194
86026	MSMEG_0064_(-)	461
86071	MSMEG_0064_(-)	354
86219	MSMEG_0064_(-)	95
86875	MSMEG_0064_(-)	441
86982		66
87010	MSMEG_0065_(-)	433
87242	MSMEG_0065_(-)	960
87343	MSMEG_0066_(-)	346
87359	MSMEG_0066_(-)	0
87480	MSMEG_0066_(-)	519
87646		0
87721		29
87749	MSMEG_0067_(-)	564
88228	MSMEG_0067_(-)	0
88316	MSMEG_0067_(-)	99
88361	MSMEG_0067_(-)	202
88409	MSMEG_0067_(-)	177
88613	MSMEG_0067_(-)	66
88631	MSMEG_0067_(-)	95
88679	MSMEG_0067_(-)	630
88745	MSMEG_0067_(-)	214
88748	MSMEG_0067_(-)	371
88904	MSMEG_0067_(-)	0
89036	MSMEG_0067_(-)	0
89290	MSMEG_0068_(-)	511
89497	MSMEG_0068_(-)	0
89734	MSMEG_0068_(-)	49
89810	MSMEG_0068_(-)	0
89983	MSMEG_0068_(-)	49
90075	MSMEG_0068_(-)	87
90391	MSMEG_0068_(-)	0
90508	MSMEG_0068_(-)	482
90658	MSMEG_0068_(-)	169
90688	MSMEG_0068_(-)	0
90720		272
90734		70
90767		231
90771		1055
90820		194
90830		62
90842		148
90902		0
90985		8
91055		99
91081		2348
91085		1388
91171		177
91216	MSMEG_0069_(-)	503
91296	MSMEG_0069_(-)	507
91336	MSMEG_0069_(-)	12
91338	MSMEG_0069_(-)	338
91358	MSMEG_0069_(-)	157
91378	MSMEG_0069_(-)	688
91464	MSMEG_0069_(-)	189
91621	MSMEG_0069_(-)	148
91669	MSMEG_0069_(-)	173
91735	MSMEG_0069_(-)	95
91752	MSMEG_0069_(-)	461
91995		54
92009		144
92063		0
92152		45
92155		45
92170		0
92195		8
92261		4
92303		4
92313		49
92362		0
92400		313
92426		210
92441		227
92452		0
92456		29
92471		0
92490		107
92508		0
92530		4
92541		0
92555		4
92575		82
92605		82
92609		247
92615		157
92617		4
92812	MSMEG_0070_(-)	218
92918	MSMEG_0070_(-)	0
92924	MSMEG_0070_(-)	255
92958	MSMEG_0070_(-)	62
92970	MSMEG_0070_(-)	21
92991	MSMEG_0070_(-)	86
93118	MSMEG_0071_(-)	66
93166	MSMEG_0071_(-)	173
93207	MSMEG_0071_(-)	0
93245	MSMEG_0071_(-)	0
93249	MSMEG_0071_(-)	494
93253	MSMEG_0071_(-)	173
93396	MSMEG_0071_(-)	62
93409	MSMEG_0071_(-)	0
93415	MSMEG_0071_(-)	0
93439	MSMEG_0071_(-)	49
93442	MSMEG_0071_(-)	45
93518	MSMEG_0071_(-)	4
93577	MSMEG_0071_(-)	62
93579	MSMEG_0071_(-)	74
93583	MSMEG_0071_(-)	0
93600	MSMEG_0071_(-)	0
93616	MSMEG_0071_(-)	0
93640	MSMEG_0071_(-)	0
93681	MSMEG_0071_(-)	4
93685	MSMEG_0071_(-)	95
93733	MSMEG_0071_(-)	189
93739	MSMEG_0071_(-)	4
93750	MSMEG_0071_(-)	0
93802	MSMEG_0071_(-)	338
93819	MSMEG_0071_(-)	395
93849	MSMEG_0071_(-)	4
93898	MSMEG_0071_(-)	375
93900	MSMEG_0071_(-)	214
93915	MSMEG_0071_(-)	494
94003	MSMEG_0071_(-)	412
94131	MSMEG_0071_(-)	124
94260	MSMEG_0071_(-)	0
94336	MSMEG_0071_(-)	173
94393	MSMEG_0071_(-)	231
94458	MSMEG_0071_(-)	78
94730	MSMEG_0071_(-)	185
94742	MSMEG_0071_(-)	770
94780	MSMEG_0071_(-)	581
94935	MSMEG_0071_(-)	140
95050	MSMEG_0071_(-)	0
95118	MSMEG_0071_(-)	21
95161	MSMEG_0071_(-)	45
95198	MSMEG_0071_(-)	0
95228	MSMEG_0071_(-)	99
95239	MSMEG_0071_(-)	33
95288	MSMEG_0071_(-)	317
95374		33
95418		259
95440		231
95481		610
95493		0
95548		0
95664		206
95674		428
95743		486
95791		387
95872		292
95980		124
96139		1396
96342		0
96398		507
96411		346
96429		638
96690	MSMEG_0074_(-)	12
96828	MSMEG_0074_(-)	589
96858	MSMEG_0074_(-)	309
96937	MSMEG_0074_(-)	367
96957	MSMEG_0074_(-)	235
97046	MSMEG_0074_(-)	86
97233	MSMEG_0074_(-)	910
97392	MSMEG_0074_(-)	346
97500	MSMEG_0074_(-)	371
97581	MSMEG_0074_(-)	502
97629	MSMEG_0074_(-)	766
97698	MSMEG_0074_(-)	428
97708	MSMEG_0074_(-)	99
97824	MSMEG_0074_(-)	0
97879	MSMEG_0074_(-)	0
97891	MSMEG_0074_(-)	1219
97932	MSMEG_0074_(-)	334
98026		375
98134		214
98293		1112
98480		66
98569		169
98589		474
98668		264
98698		552
98836		8
99097		655
99115		177
99128		395
99184		4
99296	MSMEG_0075_(-)	0
99364	MSMEG_0075_(-)	54
99407	MSMEG_0075_(-)	41
99444	MSMEG_0075_(-)	0
99474	MSMEG_0075_(-)	115
99485	MSMEG_0075_(-)	8
99534	MSMEG_0075_(-)	375
99620		12
99664		309
99674		0
99699		0
99730		132
99732		4
99770		206
99796		86
99815	MSMEG_0076_(-)	189
99923	MSMEG_0076_(-)	82
99994	MSMEG_0076_(-)	338
100028	MSMEG_0076_(-)	62
100132	MSMEG_0076_(-)	0
100166	MSMEG_0076_(-)	103
100228	MSMEG_0076_(-)	152
100237	MSMEG_0076_(-)	115
100259	MSMEG_0076_(-)	107
100283	MSMEG_0076_(-)	297
100402	MSMEG_0076_(-)	0
100483	MSMEG_0076_(-)	535
100592	MSMEG_0076_(-)	45
101279	MSMEG_0076_(-)	482
101357	MSMEG_0076_(-)	297
101400		181
101423		165
101438		399
101442		766
101458		12
101486		1297
101490		593
101583		531
101605		0
101622		383
101625		16
101658		177
101660		74
101748		259
101752		82
101833	MSMEG_0077c_(-)	564
101873	MSMEG_0077c_(-)	54
101888	MSMEG_0077c_(-)	54
101987	MSMEG_0077c_(-)	74
102072	MSMEG_0077c_(-)	0
102119		222
102127	MSMEG_0078c_(-)	132
102152	MSMEG_0078c_(-)	449
102160	MSMEG_0078c_(-)	375
102220	MSMEG_0078c_(-)	45
102339	MSMEG_0078c_(-)	0
102490	MSMEG_0078c_(-)	173
102583	MSMEG_0078c_(-)	0
102772		115
102791		140
102795		469
102808		0
102817		107
102831		321
102838		91
102894		391
102936	MSMEG_0079c_(-)	8
103038	MSMEG_0079c_(-)	41
103056	MSMEG_0079c_(-)	136
103080	MSMEG_0079c_(-)	609
103140	MSMEG_0079c_(-)	552
103260	MSMEG_0079c_(-)	0
103289	MSMEG_0079c_(-)	29
103424	MSMEG_0079c_(-)	766
103605	MSMEG_0079c_(-)	354
103609	MSMEG_0079c_(-)	165
103731	MSMEG_0080c_(-)	0
103743	MSMEG_0080c_(-)	103
103848	MSMEG_0080c_(-)	206
103863	MSMEG_0080c_(-)	0
103973	MSMEG_0080c_(-)	214
103989	MSMEG_0080c_(-)	25
103996	MSMEG_0080c_(-)	78
104133	MSMEG_0080c_(-)	99
104150	MSMEG_0080c_(-)	379
104407	MSMEG_0081c_(-)	86
104544	MSMEG_0081c_(-)	0
104594	MSMEG_0082c_(-)	21
104615	MSMEG_0082c_(-)	0
104729	MSMEG_0082c_(-)	399
104918	MSMEG_0082c_(-)	371
104927	MSMEG_0082c_(-)	0
104981	MSMEG_0082c_(-)	62
105188	MSMEG_0082c_(-)	0
105242	MSMEG_0082c_(-)	74
105266	MSMEG_0082c_(-)	74
105350	MSMEG_0082c_(-)	37
105458	MSMEG_0082c_(-)	8
105479	MSMEG_0082c_(-)	395
105521	MSMEG_0082c_(-)	0
105680	MSMEG_0082c_(-)	25
105799	MSMEG_0082c_(-)	0
105870	MSMEG_0082c_(-)	132
106025	MSMEG_0083c_(-)	0
106099	MSMEG_0083c_(-)	251
106204	MSMEG_0083c_(-)	618
106318	MSMEG_0083c_(-)	412
106350	MSMEG_0083c_(-)	0
106396	MSMEG_0083c_(-)	66
106516	MSMEG_0083c_(-)	165
106663	MSMEG_0083c_(-)	264
106714	MSMEG_0083c_(-)	329
106904	MSMEG_0083c_(-)	111
107122	MSMEG_0083c_(-)	99
107232	MSMEG_0083c_(-)	140
107322	MSMEG_0083c_(-)	0
107463		671
107497		185
107547		107
107565	MSMEG_0084c_(-)	128
107723	MSMEG_0084c_(-)	8
107729	MSMEG_0084c_(-)	136
107834	MSMEG_0085c_(-)	329
108004	MSMEG_0085c_(-)	572
108030	MSMEG_0085c_(-)	0
108302	MSMEG_0085c_(-)	136
108648	MSMEG_0085c_(-)	0
108680	MSMEG_0085c_(-)	0
108749	MSMEG_0085c_(-)	8
108851	MSMEG_0085c_(-)	0
108914	MSMEG_0085c_(-)	206
109107	MSMEG_0085c_(-)	0
109280	MSMEG_0085c_(-)	1157
109321	MSMEG_0085c_(-)	334
109634	MSMEG_0085c_(-)	301
109654	MSMEG_0085c_(-)	0
109960	MSMEG_0086c_(-)	74
110020	MSMEG_0086c_(-)	66
110054	MSMEG_0086c_(-)	4
110392	MSMEG_0086c_(-)	78
110789	MSMEG_0086c_(-)	0
110982	MSMEG_0087c_(-)	58
111437	MSMEG_0087c_(-)	12
111507	MSMEG_0087c_(-)	202
111588	MSMEG_0087c_(-)	37
111646		21
111682		0
111720		0
111752	MSMEG_0088_(ptsI)	8
111982	MSMEG_0088_(ptsI)	338
112005	MSMEG_0088_(ptsI)	453
112130	MSMEG_0088_(ptsI)	0
112296	MSMEG_0088_(ptsI)	210
112345	MSMEG_0088_(ptsI)	1058
112634	MSMEG_0088_(ptsI)	272
112950	MSMEG_0088_(ptsI)	25
113030	MSMEG_0088_(ptsI)	148
113113	MSMEG_0088_(ptsI)	0
113374		0
113394		0
113396		0
113402		478
113414		70
113427		716
113537	MSMEG_0089_(-)	132
113636	MSMEG_0089_(-)	70
113699	MSMEG_0089_(-)	1384
113906	MSMEG_0089_(-)	0
114017	MSMEG_0089_(-)	457
114104	MSMEG_0089_(-)	721
114287	MSMEG_0089_(-)	4
114341	MSMEG_0089_(-)	99
114474	MSMEG_0090c_(-)	21
114521	MSMEG_0090c_(-)	0
114681	MSMEG_0090c_(-)	70
114701	MSMEG_0090c_(-)	325
114807	MSMEG_0090c_(-)	0
115157	MSMEG_0090c_(-)	91
115161	MSMEG_0090c_(-)	1355
115698	MSMEG_0090c_(-)	305
115712	MSMEG_0090c_(-)	0
115877	MSMEG_0090c_(-)	0
115944	MSMEG_0090c_(-)	136
115968	MSMEG_0090c_(-)	259
116025	MSMEG_0090c_(-)	0
116063	MSMEG_0090c_(-)	222
116170	MSMEG_0090c_(-)	82
116380	MSMEG_0090c_(-)	0
116526	MSMEG_0090c_(-)	0
116604	MSMEG_0091c_(-)	926
116610	MSMEG_0091c_(-)	581
116726	MSMEG_0091c_(-)	95
116741	MSMEG_0091c_(-)	2322
116762	MSMEG_0091c_(-)	115
116819	MSMEG_0091c_(-)	91
116852	MSMEG_0091c_(-)	922
117029	MSMEG_0091c_(-)	692
117050	MSMEG_0091c_(-)	725
117056	MSMEG_0091c_(-)	856
117091	MSMEG_0091c_(-)	1231
117116	MSMEG_0091c_(-)	54
117141	MSMEG_0091c_(-)	115
117155	MSMEG_0091c_(-)	408
117195		745
117247		334
117269		62
117313	MSMEG_0092_(-)	0
117319	MSMEG_0092_(-)	0
117349	MSMEG_0092_(-)	58
117375	MSMEG_0092_(-)	0
117413	MSMEG_0092_(-)	82
117479	MSMEG_0092_(-)	519
117487	MSMEG_0092_(-)	78
117490	MSMEG_0092_(-)	576
117503	MSMEG_0092_(-)	474
117787	MSMEG_0092_(-)	0
117793	MSMEG_0092_(-)	0
117845	MSMEG_0092_(-)	375
117854	MSMEG_0092_(-)	33
117983		0
117987		4
117996		0
118046	MSMEG_0093_(-)	74
118263	MSMEG_0093_(-)	548
118277	MSMEG_0093_(-)	21
118284	MSMEG_0093_(-)	301
118296	MSMEG_0093_(-)	247
118322	MSMEG_0093_(-)	128
118431	MSMEG_0093_(-)	589
118479	MSMEG_0093_(-)	564
118587	MSMEG_0093_(-)	222
118655	MSMEG_0093_(-)	86
118692	MSMEG_0093_(-)	247
118782	MSMEG_0093_(-)	2364
118960	MSMEG_0093_(-)	371
118975	MSMEG_0095_(-)	161
119087	MSMEG_0095_(-)	107
119213	MSMEG_0095_(-)	498
119227	MSMEG_0095_(-)	523
119246	MSMEG_0095_(-)	700
119249	MSMEG_0095_(-)	82
119318	MSMEG_0095_(-)	0
119351	MSMEG_0095_(-)	115
119381	MSMEG_0095_(-)	564
119537	MSMEG_0095_(-)	980
119605	MSMEG_0095_(-)	37
119726	MSMEG_0095_(-)	45
119894	MSMEG_0095_(-),MSMEG_0094c_(-)	527
120029	MSMEG_0094c_(-)	49
120105		0
120115		148
120207		173
120209		490
120311	MSMEG_0096_(-)	305
120455	MSMEG_0096_(-)	490
120584	MSMEG_0096_(-)	564
120603	MSMEG_0096_(-)	194
120620	MSMEG_0096_(-)	62
120629	MSMEG_0096_(-)	140
120737	MSMEG_0096_(-)	832
120800	MSMEG_0096_(-)	679
120896	MSMEG_0096_(-)	107
120917	MSMEG_0096_(-)	86
121112	MSMEG_0096_(-)	0
121131	MSMEG_0097_(-)	0
121150	MSMEG_0097_(-)	0
121166	MSMEG_0097_(-)	0
121265	MSMEG_0097_(-)	103
121391	MSMEG_0097_(-)	0
121481	MSMEG_0097_(-)	457
121484	MSMEG_0097_(-)	469
122003	MSMEG_0097_(-)	0
122081	MSMEG_0097_(-)	0
122092		12
122176	MSMEG_0098_(-)	58
122269	MSMEG_0098_(-)	173
122364	MSMEG_0098_(-)	0
122711	MSMEG_0098_(-)	49
123023	MSMEG_0099_(-)	548
123138	MSMEG_0099_(-)	317
123158	MSMEG_0099_(-)	74
123274	MSMEG_0099_(-)	74
123569	MSMEG_0101_(-)	338
123720	MSMEG_0101_(-)	41
123769	MSMEG_0101_(-)	115
123784	MSMEG_0101_(-)	124
123915	MSMEG_0100c_(-)	511
123951	MSMEG_0100c_(-)	449
124269	MSMEG_0100c_(-)	428
124284	MSMEG_0100c_(-)	354
124548	MSMEG_0100c_(-)	12
124757	MSMEG_0102c_(-)	309
125390	MSMEG_0102c_(-)	799
125636	MSMEG_0102c_(-)	119
125765	MSMEG_0102c_(-)	0
125774	MSMEG_0102c_(-)	144
125831	MSMEG_0102c_(-)	375
125877		255
125900	MSMEG_0103c_(-)	74
126029	MSMEG_0103c_(-)	173
126032	MSMEG_0103c_(-)	642
126044	MSMEG_0103c_(-)	441
126290	MSMEG_0103c_(-)	62
126368	MSMEG_0103c_(-)	111
126644	MSMEG_0103c_(-)	1425
126695	MSMEG_0103c_(-)	124
126767	MSMEG_0103c_(-)	350
126829	MSMEG_0103c_(-)	136
126980	MSMEG_0103c_(-)	366
127037	MSMEG_0103c_(-)	0
127107		387
127159	MSMEG_0104c_(-)	12
127162	MSMEG_0104c_(-)	0
127166	MSMEG_0104c_(-)	33
127269	MSMEG_0104c_(-)	383
127548	MSMEG_0104c_(-)	169
127845	MSMEG_0104c_(-)	99
128023	MSMEG_0104c_(-)	148
128034		124
128266	MSMEG_0105_(-)	0
128374	MSMEG_0105_(-)	156
128620	MSMEG_0105_(-)	214
128662	MSMEG_0105_(-)	128
128753	MSMEG_0106_(-)	0
128798	MSMEG_0106_(-)	0
128884	MSMEG_0106_(-)	189
128905	MSMEG_0106_(-)	309
128942	MSMEG_0106_(-)	0
129071	MSMEG_0106_(-)	0
129136	MSMEG_0106_(-)	0
129157	MSMEG_0106_(-)	0
129199	MSMEG_0106_(-)	210
129574	MSMEG_0106_(-)	0
129649	MSMEG_0106_(-)	12
129913	MSMEG_0106_(-)	0
129986	MSMEG_0107c_(-)	531
130052	MSMEG_0107c_(-)	54
130095	MSMEG_0107c_(-)	148
130109	MSMEG_0107c_(-)	49
130131	MSMEG_0107c_(-)	0
130162	MSMEG_0107c_(-)	0
130238	MSMEG_0107c_(-)	66
130343	MSMEG_0107c_(-)	128
130499	MSMEG_0107c_(-)	21
130535	MSMEG_0107c_(-)	181
130810	MSMEG_0107c_(-)	202
130838	MSMEG_0107c_(-)	62
130867	MSMEG_0107c_(-)	807
131060	MSMEG_0107c_(-)	45
131072	MSMEG_0107c_(-)	346
131129	MSMEG_0107c_(-)	968
131210	MSMEG_0107c_(-)	144
131249	MSMEG_0107c_(-)	243
131390	MSMEG_0107c_(-)	58
131454	MSMEG_0107c_(-)	12
131484	MSMEG_0107c_(-)	0
131540		622
131574	MSMEG_0108c_(-)	0
131654	MSMEG_0108c_(-)	375
131681	MSMEG_0108c_(-)	148
131774	MSMEG_0108c_(-)	189
131813	MSMEG_0108c_(-)	198
131866	MSMEG_0108c_(-)	272
131918	MSMEG_0108c_(-)	49
132054	MSMEG_0108c_(-)	66
132068	MSMEG_0108c_(-)	177
132206	MSMEG_0108c_(-)	601
132335	MSMEG_0108c_(-)	148
132494	MSMEG_0108c_(-)	457
132503	MSMEG_0108c_(-)	222
132590	MSMEG_0108c_(-)	136
132688	MSMEG_0108c_(-)	716
132825	MSMEG_0109c_(pntB)	107
133020	MSMEG_0109c_(pntB)	124
133146	MSMEG_0109c_(pntB)	8
133173	MSMEG_0109c_(pntB)	37
133254	MSMEG_0109c_(pntB)	189
133347	MSMEG_0109c_(pntB)	1453
133356	MSMEG_0109c_(pntB)	1618
133446	MSMEG_0109c_(pntB)	202
133747	MSMEG_0109c_(pntB)	58
133815	MSMEG_0109c_(pntB)	226
134035	MSMEG_0109c_(pntB)	0
134118	MSMEG_0109c_(pntB)	119
134172	MSMEG_0110c_(pntA)	70
134233	MSMEG_0110c_(pntA)	379
134388	MSMEG_0110c_(pntA)	852
134391	MSMEG_0110c_(pntA)	239
134727	MSMEG_0110c_(pntA)	206
134772	MSMEG_0110c_(pntA)	214
134982	MSMEG_0110c_(pntA)	556
135006	MSMEG_0110c_(pntA)	790
135030	MSMEG_0110c_(pntA)	4
135081	MSMEG_0110c_(pntA)	601
135297	MSMEG_0110c_(pntA)	0
135394	MSMEG_0110c_(pntA)	82
135564	MSMEG_0110c_(pntA)	115
135608	MSMEG_0110c_(pntA)	881
135621	MSMEG_0110c_(pntA)	247
135698	MSMEG_0110c_(pntA)	296
135783	MSMEG_0111c_(-)	403
135813	MSMEG_0111c_(-)	1704
135815	MSMEG_0111c_(-)	379
135875	MSMEG_0111c_(-)	214
135885	MSMEG_0111c_(-)	618
135903	MSMEG_0111c_(-)	255
136071	MSMEG_0111c_(-)	379
136083	MSMEG_0111c_(-)	202
136353	MSMEG_0111c_(-)	375
136536	MSMEG_0111c_(-)	519
136563	MSMEG_0111c_(-)	317
136671	MSMEG_0111c_(-)	955
136710	MSMEG_0111c_(-)	140
136855	MSMEG_0112c_(-)	0
136861	MSMEG_0112c_(-)	107
136966	MSMEG_0113_(-)	0
137132	MSMEG_0113_(-)	58
137195	MSMEG_0113_(-)	99
137204	MSMEG_0113_(-)	169
137225	MSMEG_0113_(-)	1136
137372	MSMEG_0113_(-)	313
137615	MSMEG_0113_(-)	41
137690	MSMEG_0113_(-)	91
137760	MSMEG_0113_(-)	49
137807	MSMEG_0113_(-)	272
137815		70
137927	MSMEG_0114_(-)	45
137996	MSMEG_0114_(-)	309
138128	MSMEG_0114_(-)	403
138260	MSMEG_0114_(-)	0
138377	MSMEG_0114_(-)	165
138653	MSMEG_0114_(-)	177
138809	MSMEG_0114_(-)	21
138897	MSMEG_0116_(-)	0
139164	MSMEG_0116_(-)	556
139415	MSMEG_0116_(-)	82
139675	MSMEG_0115c_(dehII)	0
139730	MSMEG_0115c_(dehII)	0
139826	MSMEG_0115c_(dehII)	111
139886	MSMEG_0115c_(dehII)	0
139961	MSMEG_0115c_(dehII)	0
139975	MSMEG_0115c_(dehII)	0
140006	MSMEG_0115c_(dehII)	0
140126	MSMEG_0115c_(dehII)	371
140477	MSMEG_0117c_(-)	136
140485	MSMEG_0117c_(-)	206
140503	MSMEG_0117c_(-)	0
140524	MSMEG_0117c_(-)	292
140638	MSMEG_0117c_(-)	432
140713	MSMEG_0117c_(-)	572
140758	MSMEG_0117c_(-)	8
140839	MSMEG_0117c_(-)	535
140851	MSMEG_0117c_(-)	848
140860	MSMEG_0117c_(-)	107
140923	MSMEG_0117c_(-)	194
141097	MSMEG_0117c_(-)	305
141127	MSMEG_0117c_(-)	0
141150		0
141158		0
141172		0
141176		0
141198		0
141200		177
141211		0
141226		0
141586	MSMEG_0118_(-)	0
141699	MSMEG_0118_(-)	399
141702	MSMEG_0118_(-)	4
141729	MSMEG_0118_(-)	210
141740	MSMEG_0119c_(-)	156
141752	MSMEG_0119c_(-)	66
141767	MSMEG_0119c_(-)	152
141830	MSMEG_0119c_(-)	510
141860		173
141895		1194
141913		786
141953		239
142049	MSMEG_0120_(-)	4
142109	MSMEG_0120_(-)	478
142115	MSMEG_0120_(-)	210
142118	MSMEG_0120_(-)	428
142142	MSMEG_0120_(-)	140
142151	MSMEG_0120_(-)	432
142223	MSMEG_0120_(-)	535
142283	MSMEG_0120_(-)	535
142301	MSMEG_0120_(-)	523
142337	MSMEG_0120_(-)	132
142364	MSMEG_0120_(-)	725
142415	MSMEG_0120_(-)	231
142448	MSMEG_0120_(-)	103
142472	MSMEG_0120_(-)	115
142732	MSMEG_0121_(-)	683
142924	MSMEG_0121_(-)	0
142960	MSMEG_0121_(-)	897
143113	MSMEG_0121_(-)	16
143310	MSMEG_0121_(-)	0
143344	MSMEG_0121_(-)	1783
143398		0
143419		33
143429		0
143451		4
143466		185
143473		0
143479		0
143541	MSMEG_0122_(-)	4
143557	MSMEG_0122_(-)	70
143619	MSMEG_0122_(-)	136
143654	MSMEG_0122_(-)	609
143678	MSMEG_0122_(-)	1379
143933	MSMEG_0122_(-)	119
143954	MSMEG_0122_(-)	214
143984	MSMEG_0122_(-)	136
144029	MSMEG_0122_(-)	148
144111	MSMEG_0122_(-)	66
144257	MSMEG_0122_(-)	78
144314	MSMEG_0122_(-)	276
144404	MSMEG_0122_(-)	272
144494	MSMEG_0122_(-)	8
144619	MSMEG_0123_(-)	136
144685	MSMEG_0123_(-)	0
144991	MSMEG_0123_(-)	86
145006	MSMEG_0123_(-)	58
145045	MSMEG_0123_(-)	0
145126	MSMEG_0125_(-)	243
145219	MSMEG_0125_(-)	99
145235	MSMEG_0125_(-)	0
145264	MSMEG_0125_(-)	420
145267	MSMEG_0125_(-)	4
145279	MSMEG_0125_(-)	8
145501	MSMEG_0125_(-)	0
145723	MSMEG_0125_(-)	128
145757	MSMEG_0125_(-)	4
145897	MSMEG_0125_(-)	0
146028	MSMEG_0125_(-)	0
146149	MSMEG_0125_(-)	309
146272	MSMEG_0125_(-)	185
146332	MSMEG_0125_(-)	161
146489	MSMEG_0125_(-)	0
146580	MSMEG_0125_(-),MSMEG_0124c_(-)	33
146590	MSMEG_0125_(-),MSMEG_0124c_(-)	136
146768	MSMEG_0124c_(-)	99
146868	MSMEG_0124c_(-)	4
147028	MSMEG_0124c_(-)	0
147397	MSMEG_0126c_(-)	82
147433	MSMEG_0126c_(-)	95
147538	MSMEG_0126c_(-)	0
147614	MSMEG_0126c_(-)	95
147922	MSMEG_0126c_(-)	0
148081	MSMEG_0126c_(-)	371
148147	MSMEG_0126c_(-)	181
148177	MSMEG_0126c_(-)	119
148296	MSMEG_0126c_(-)	0
148346	MSMEG_0126c_(-)	0
148357		0
148369		0
148371		0
148561	MSMEG_0127c_(-)	0
149001	MSMEG_0127c_(-)	0
149428	MSMEG_0127c_(-)	74
149624	MSMEG_0128_(-)	128
149627	MSMEG_0128_(-)	445
149732	MSMEG_0128_(-)	103
149810	MSMEG_0128_(-)	259
149882	MSMEG_0128_(-)	202
149960	MSMEG_0128_(-)	8
149968		317
150058	MSMEG_0129_(-)	0
150106	MSMEG_0129_(-)	0
150184	MSMEG_0129_(-)	0
150187	MSMEG_0129_(-)	0
150431	MSMEG_0130c_(-)	276
150508	MSMEG_0130c_(-)	99
150599	MSMEG_0130c_(-)	247
150617	MSMEG_0130c_(-)	181
151137		37
151183		103
151217		263
151251		1383
151305	MSMEG_0131_(-)	95
151593	MSMEG_0131_(-)	226
151726	MSMEG_0131_(-)	41
151734	MSMEG_0131_(-)	29
151812	MSMEG_0131_(-)	613
152013	MSMEG_0131_(-)	107
152400	MSMEG_0131_(-)	0
152427	MSMEG_0131_(-)	0
152514	MSMEG_0131_(-)	535
152571	MSMEG_0131_(-)	716
152662	MSMEG_0131_(-)	165
152754	MSMEG_0131_(-)	239
152939		37
152954		49
152994		4
153014		128
153017		62
153027		0
153129	MSMEG_0132_(-)	95
153403	MSMEG_0132_(-)	371
153633	MSMEG_0132_(-)	1309
153635	MSMEG_0132_(-)	0
153660	MSMEG_0132_(-)	445
153759	MSMEG_0132_(-)	107
153826	MSMEG_0132_(-)	1391
153900		667
153906	MSMEG_0133_(-)	424
154057	MSMEG_0133_(-)	4
154390	MSMEG_0133_(-)	152
154441	MSMEG_0133_(-)	305
154498	MSMEG_0133_(-)	29
154519	MSMEG_0133_(-)	659
154528	MSMEG_0133_(-)	482
154618	MSMEG_0133_(-)	58
154627	MSMEG_0133_(-)	0
154683	MSMEG_0133_(-)	428
154735	MSMEG_0133_(-)	0
154768	MSMEG_0133_(-)	268
154829	MSMEG_0134_(-)	12
155078	MSMEG_0134_(-)	309
155144	MSMEG_0134_(-)	338
155395	MSMEG_0134_(-)	0
155447	MSMEG_0134_(-)	387
155566	MSMEG_0134_(-)	0
155603	MSMEG_0134_(-)	218
155657	MSMEG_0134_(-)	95
155690	MSMEG_0134_(-)	70
155738	MSMEG_0134_(-)	25
155783	MSMEG_0134_(-)	276
155789	MSMEG_0134_(-)	0
155885	MSMEG_0134_(-)	74
155921	MSMEG_0134_(-)	424
155960	MSMEG_0134_(-)	70
156006	MSMEG_0135_(-)	161
156115	MSMEG_0135_(-)	140
156295	MSMEG_0135_(-)	4
156319	MSMEG_0135_(-)	70
156799	MSMEG_0135_(-)	0
156907	MSMEG_0135_(-)	169
156928	MSMEG_0135_(-)	0
157014	MSMEG_0135_(-)	124
157061	MSMEG_0136_(-)	62
157152	MSMEG_0136_(-)	469
157155	MSMEG_0136_(-)	41
157205	MSMEG_0136_(-)	99
157272	MSMEG_0136_(-)	37
157328	MSMEG_0136_(-)	25
157425	MSMEG_0136_(-)	25
157434	MSMEG_0136_(-)	54
157935	MSMEG_0136_(-)	0
158181	MSMEG_0136_(-)	4
158253	MSMEG_0136_(-)	66
158274	MSMEG_0136_(-)	0
158601	MSMEG_0136_(-)	4
158724	MSMEG_0137_(-)	0
158742	MSMEG_0137_(-)	45
158775	MSMEG_0137_(-)	12
158799	MSMEG_0137_(-)	193
158904	MSMEG_0137_(-)	140
158985	MSMEG_0137_(-)	156
159054	MSMEG_0137_(-)	16
159537	MSMEG_0137_(-)	0
159684	MSMEG_0137_(-)	4
159714	MSMEG_0137_(-)	276
159750	MSMEG_0137_(-)	301
159810	MSMEG_0137_(-)	0
159843	MSMEG_0137_(-)	103
160119	MSMEG_0137_(-)	0
160297	MSMEG_0138_(-)	177
160378	MSMEG_0138_(-)	0
160436	MSMEG_0138_(-)	25
160715	MSMEG_0138_(-)	4
160771	MSMEG_0138_(-)	0
161159	MSMEG_0138_(-)	0
161237	MSMEG_0138_(-)	321
161523	MSMEG_0139_(-)	128
161559	MSMEG_0139_(-)	605
161598	MSMEG_0139_(-)	486
161619	MSMEG_0139_(-)	498
161694	MSMEG_0139_(-)	597
161703	MSMEG_0139_(-)	41
161799	MSMEG_0139_(-)	1321
162273	MSMEG_0139_(-)	301
162446	MSMEG_0139_(-)	99
162477	MSMEG_0139_(-)	350
162524	MSMEG_0139_(-)	819
162528	MSMEG_0139_(-)	848
162581	MSMEG_0139_(-)	0
162594	MSMEG_0139_(-)	21
162621	MSMEG_0139_(-)	62
162824	MSMEG_0139_(-)	564
162852	MSMEG_0139_(-)	795
162882	MSMEG_0139_(-)	963
162927	MSMEG_0139_(-)	124
162947	MSMEG_0139_(-)	280
163050	MSMEG_0140_(-)	107
163151	MSMEG_0140_(-)	296
163331	MSMEG_0140_(-)	523
163355	MSMEG_0140_(-)	189
163455	MSMEG_0140_(-)	177
163468	MSMEG_0140_(-)	276
163496	MSMEG_0140_(-)	0
163538	MSMEG_0140_(-)	486
163753	MSMEG_0141_(-)	642
163977	MSMEG_0141_(-)	8
164007	MSMEG_0141_(-)	45
164113	MSMEG_0141_(-)	66
164206	MSMEG_0141_(-)	144
164266	MSMEG_0141_(-)	276
164329	MSMEG_0141_(-)	58
164574	MSMEG_0142_(-)	169
164736	MSMEG_0142_(-)	12
164760	MSMEG_0142_(-)	247
164793	MSMEG_0142_(-)	82
165314	MSMEG_0143_(-)	0
165446	MSMEG_0143_(-)	0
165515	MSMEG_0143_(-)	8
165596	MSMEG_0143_(-)	169
165668	MSMEG_0143_(-)	0
165742	MSMEG_0143_(-)	0
165788	MSMEG_0143_(-)	189
165842	MSMEG_0143_(-)	4
165851	MSMEG_0143_(-)	231
165938	MSMEG_0143_(-)	8
166294	MSMEG_0145_(-)	8
166347	MSMEG_0145_(-)	0
166477	MSMEG_0145_(-)	16
166609	MSMEG_0145_(-),MSMEG_0144c_(-)	66
166748	MSMEG_0144c_(-)	0
166767	MSMEG_0144c_(-)	0
166840	MSMEG_0144c_(-)	391
166866	MSMEG_0144c_(-)	173
166990	MSMEG_0144c_(-)	4
167074	MSMEG_0144c_(-)	259
167101	MSMEG_0144c_(-)	601
167179	MSMEG_0144c_(-)	255
167187	MSMEG_0144c_(-)	0
167384	MSMEG_0144c_(-)	0
167767	MSMEG_0144c_(-)	49
167848	MSMEG_0144c_(-)	49
168382	MSMEG_0144c_(-)	12
168386	MSMEG_0144c_(-)	0
168398	MSMEG_0144c_(-)	0
168435	MSMEG_0144c_(-)	0
168463	MSMEG_0144c_(-)	0
168503		12
168505		395
168534		4
168543	MSMEG_0146c_(-)	124
168600	MSMEG_0146c_(-)	136
168798	MSMEG_0146c_(-)	0
168807	MSMEG_0146c_(-)	0
168843	MSMEG_0146c_(-)	0
169156	MSMEG_0146c_(-)	255
169272	MSMEG_0146c_(-)	391
169320	MSMEG_0146c_(-)	0
169360	MSMEG_0146c_(-)	0
169371		165
169433	MSMEG_0147c_(-)	8
169494	MSMEG_0147c_(-)	210
169560	MSMEG_0147c_(-)	202
169608	MSMEG_0147c_(-)	156
169635	MSMEG_0147c_(-)	198
169677	MSMEG_0147c_(-)	128
169692	MSMEG_0147c_(-)	103
169800	MSMEG_0147c_(-)	0
169910	MSMEG_0147c_(-)	62
169916	MSMEG_0147c_(-)	0
169938	MSMEG_0147c_(-)	235
169996	MSMEG_0147c_(-)	103
170010	MSMEG_0147c_(-)	144
170013	MSMEG_0147c_(-)	91
170157	MSMEG_0147c_(-)	173
170244	MSMEG_0147c_(-)	449
170250	MSMEG_0147c_(-)	325
170253	MSMEG_0147c_(-)	181
170292	MSMEG_0147c_(-)	45
170626	MSMEG_0148c_(-)	0
170838	MSMEG_0148c_(-)	177
170856	MSMEG_0148c_(-)	0
170898	MSMEG_0148c_(-)	8
171013		0
171017		0
171021		0
171031		0
171040		0
171049		0
171061		0
171070		0
171092	MSMEG_0149c_(-)	272
171348	MSMEG_0149c_(-)	0
171407	MSMEG_0149c_(-)	387
171598	MSMEG_0149c_(-)	25
171629	MSMEG_0149c_(-)	0
171668	MSMEG_0149c_(-)	103
171896	MSMEG_0149c_(-)	0
171909	MSMEG_0149c_(-)	0
172038	MSMEG_0149c_(-)	0
172307	MSMEG_0149c_(-)	29
172325	MSMEG_0149c_(-)	0
172357	MSMEG_0149c_(-)	124
172406	MSMEG_0149c_(-)	0
172426	MSMEG_0149c_(-)	0
172606	MSMEG_0150c_(-)	82
172801	MSMEG_0150c_(-)	25
172873	MSMEG_0150c_(-)	8
172954	MSMEG_0150c_(-)	0
172984	MSMEG_0150c_(-)	58
173351	MSMEG_0150c_(-)	0
173371	MSMEG_0150c_(-)	66
173488	MSMEG_0150c_(-)	0
173721	MSMEG_0150c_(-)	107
173816	MSMEG_0150c_(-)	0
173908	MSMEG_0150c_(-)	0
173926	MSMEG_0150c_(-)	148
174249	MSMEG_0151c_(-)	152
174375	MSMEG_0152c_(-)	301
174529	MSMEG_0152c_(-)	115
174675	MSMEG_0152c_(-)	0
174765	MSMEG_0152c_(-)	0
174793	MSMEG_0152c_(-)	0
174836	MSMEG_0152c_(-)	95
174930	MSMEG_0152c_(-)	0
174983	MSMEG_0152c_(-)	4
175082	MSMEG_0152c_(-)	86
175188	MSMEG_0152c_(-)	0
175435		21
175448		0
175453		0
175464		0
175475		0
175502		0
175529		0
175536		128
175538		49
175593	MSMEG_0153_(panE)	78
175657	MSMEG_0153_(panE)	593
175761	MSMEG_0153_(panE)	305
175791	MSMEG_0153_(panE)	235
175875	MSMEG_0153_(panE)	255
175899	MSMEG_0153_(panE)	0
175986	MSMEG_0153_(panE)	0
176084	MSMEG_0153_(panE)	152
176241	MSMEG_0153_(panE)	4
176565	MSMEG_0153_(panE)	0
176639	MSMEG_0154_(pyk)	91
176722	MSMEG_0154_(pyk)	169
176831	MSMEG_0154_(pyk)	218
176905	MSMEG_0154_(pyk)	70
177050	MSMEG_0154_(pyk)	0
177263	MSMEG_0154_(pyk)	0
177976	MSMEG_0154_(pyk)	86
178273	MSMEG_0155c_(-)	12
178306	MSMEG_0155c_(-)	115
178530		424
178557		342
178570		0
178577		0
[truncated: 75,756 more rows]

## Sheet: Reads of Gene
Gene	Name	Description	Total_sites	Average_Reads	Results
MSMEG_0001	dnaN	DNA polymerase III subunit beta	8	0	ES
MSMEG_0002	-	6-phosphogluconate dehydrogenase-like protein	11	175.25	NE
MSMEG_0003	recF	recombination protein F	11	54.5	NE			ES:essential
MSMEG_0004	-	hypothetical protein MSMEG_0004	3	173	NE			NE:non-essential
MSMEG_0005	gyrB	DNA gyrase subunit B	23	43	ES			N/A:no TAsites
MSMEG_0006	gyrA	DNA gyrase subunit A	33	0	ES
MSMEG_0007	-	hypothetical protein MSMEG_0007	6	319	NE
MSMEG_0009	-	hypothetical protein MSMEG_0009	0	0	N/A
MSMEG_0011	-	FAD-binding 9, siderophore-interacting	11	211.11	NE
MSMEG_0012	-	ferric enterobactin transport system permease protein FepD	9	67	NE
MSMEG_0015	-	ferric enterobactin transport ATP-binding protein FepC	7	97	NE
MSMEG_0014c	FxbA	Formyl transferase	13	292.6	NE
MSMEG_0016	-	hypothetical protein MSMEG_0016	1	0	NE
MSMEG_0017	-	ABC transporter, permease/ATP-binding protein	19	106.82	NE
MSMEG_0018	-	ABC transporter, permease/ATP-binding protein	12	175.64	NE
MSMEG_0019	-	amino acid adenylation	203	130.07	NE
MSMEG_0020c	-	periplasmic binding protein	10	85.8	NE
MSMEG_0021	panD	aspartate 1-decarboxylase	5	363.67	NE
MSMEG_0022	-	L-ornithine 5-monooxygenase	18	158.71	NE
MSMEG_0023c	-	hypothetical protein MSMEG_0023	4	174.33	NE
MSMEG_0024	-	peptidyl-prolyl cis-trans isomerase B	6	413	NE
MSMEG_0025c	-	hypothetical protein MSMEG_0025	6	348	NE
MSMEG_0026c	-	putative septation inhibitor protein	2	8	NE
MSMEG_0027	-	hypothetical protein MSMEG_0027	8	640.14	NE
MSMEG_0029	-	para-aminobenzoate synthase component II	5	87.5	NE
MSMEG_0028c	-	serine-threonine protein kinase	15	41	ES
MSMEG_0030c	pknA	serine/threonine protein kinase PknA	12	148.5	ES
MSMEG_0031c	-	penicillin binding protein transpeptidase domain-containing protein	20	71.74	NE
MSMEG_0032c	-	cell cycle protein, FtsW/RodA/SpoVE family protein	17	76.25	NE
MSMEG_0033c	-	protein phosphatase 2C	10	81.4	NE
MSMEG_0034c	-	FHA domain-containing protein	10	61.7	NE
MSMEG_0035c	-	FHA domain-containing protein	48	67.2	ES
MSMEG_0036c	-	hypothetical protein MSMEG_0036	1	0	NE
MSMEG_0039c	-	small membrane hydrophobic protein	5	274.4	NE
MSMEG_0040c	-	hypothetical protein MSMEG_0040	4	284	NE
MSMEG_0041c	-	hypothetical protein MSMEG_0041	5	96.75	NE
MSMEG_0042	-	TetR-family protein transcriptional regulator	6	88.5	NE
MSMEG_0043c	-	extradiol ring-cleavage dioxygenase, class III enzyme, subunit B	14	218.36	NE
MSMEG_0044	-	hypothetical protein MSMEG_0044	19	174.79	NE
MSMEG_0045	-	hypothetical protein MSMEG_0045	15	269.5	NE
MSMEG_0046	-	hypothetical protein MSMEG_0046	15	164.36	NE
MSMEG_0047c	-	hypothetical protein MSMEG_0047	4	146.25	NE
MSMEG_0048	-	pyridoxamine 5'-phosphate oxidase family protein	10	196.33	NE
MSMEG_0049c	-	pirin domain-containing protein	9	168.43	NE
MSMEG_0050	-	hypothetical protein MSMEG_0050	3	79.67	NE
MSMEG_0051c	-	transcription factor WhiB family protein	1	0	NE
MSMEG_0052	-	hypothetical protein MSMEG_0052	3	20.5	NE
MSMEG_0054	-	ISMsm2, transposase	10	283.56	NE
MSMEG_0053c	-	hypothetical protein MSMEG_0053	12	456.56	NE
MSMEG_0055	-	hypothetical protein MSMEG_0055	11	319	NE
MSMEG_0056	-	hypothetical protein MSMEG_0056	4	447.67	NE
MSMEG_0057	-	hypothetical protein MSMEG_0057	6	256.33	NE
MSMEG_0058	-	hypothetical protein MSMEG_0058	6	61.75	NE
MSMEG_0059	-	ATPase, AAA family protein	22	181.27	NE
MSMEG_0060	-	hypothetical protein MSMEG_0060	17	217.79	NE
MSMEG_0061	-	ftsk/SpoIIIE family protein	24	209.5	NE
MSMEG_0062	-	ftsk/SpoIIIE family protein	17	198.35	NE
MSMEG_0063	-	PE family protein	3	594.33	NE
MSMEG_0064	-	PPE family protein	6	298	NE
MSMEG_0065	-	hypothetical protein MSMEG_0065	2	696.5	NE
MSMEG_0066	-	early secretory antigenic target, 6 kDa	3	432.5	NE
MSMEG_0067	-	hypothetical protein MSMEG_0067	12	268.67	NE
MSMEG_0068	-	transmembrane protein	10	224.5	NE
MSMEG_0069	-	translation initiation factor IF-2 protein	11	297.36	NE
MSMEG_0070	-	hypothetical protein MSMEG_0070	6	128.4	NE
MSMEG_0071	-	hypothetical protein MSMEG_0071	46	191.85	NE
MSMEG_0074	-	IS1549, transposase	17	438.2	NE
MSMEG_0075	-	hypothetical protein MSMEG_0075	7	118.6	NE
MSMEG_0076	-	antigen MTB48	15	215.69	NE
MSMEG_0077c	-	hypothetical protein MSMEG_0077	5	186.5	NE
MSMEG_0078c	-	hypothetical protein MSMEG_0078	7	234.8	NE
MSMEG_0079c	-	hypothetical protein MSMEG_0079	10	295.56	NE
MSMEG_0080c	-	hypothetical protein MSMEG_0080	9	157.71	NE
MSMEG_0081c	-	hypothetical protein MSMEG_0081	2	86	NE
MSMEG_0082c	-	hypothetical protein MSMEG_0082	16	145.27	NE
MSMEG_0083c	-	membrane-anchored mycosin mycp1	13	245.5	NE
MSMEG_0084c	-	phosphocarrier protein HPr	3	90.67	NE
MSMEG_0085c	-	PTS system, Fru family protein, IIABC components	14	380.38	NE
MSMEG_0086c	-	1-phosphofructokinase	5	55.5	NE
MSMEG_0087c	-	glucitol operon repressor	4	77.25	NE
MSMEG_0088	ptsI	phosphoenolpyruvate-protein phosphotransferase	10	314	NE
MSMEG_0089	-	chromosome condensation protein	8	409.57	NE
MSMEG_0090c	-	hypothetical protein MSMEG_0090	17	286.6	NE
MSMEG_0091c	-	putative transcriptional regulator	14	652.36	NE
MSMEG_0092	-	transcriptional regulatory protein	13	274.38	NE
MSMEG_0093	-	methyltransferase	13	443.23	NE
MSMEG_0095	-	methyltransferase	13	361.58	NE
MSMEG_0094c	-	hypothetical protein MSMEG_0094	2	288	NE
MSMEG_0096	-	peroxisomal hydratase-dehydrogenase-epimerase	11	345.9	NE
MSMEG_0097	-	oxidoreductase, zinc-binding dehydrogenase family protein	9	343	NE
MSMEG_0098	-	methyltransferase	4	93.33	NE
MSMEG_0099	-	hypothetical protein MSMEG_0099	4	253.25	NE
MSMEG_0101	-	hypothetical protein MSMEG_0101	4	154.5	NE
MSMEG_0100c	-	phosphotyrosine protein phosphatase ptpb	5	350.8	NE
MSMEG_0102c	-	putative acyl-CoA dehydrogenase	6	349.2	NE
MSMEG_0103c	-	major facilitator family protein transporter	12	354.91	NE
MSMEG_0104c	-	transcriptional regulator, LysR family protein	7	140.67	NE
MSMEG_0105	-	DNA-binding response regulator, LuxR family protein	4	166	NE
MSMEG_0106	-	sensory histidine kinase	12	180	NE
MSMEG_0107c	-	cell envelope-related function transcriptional attenuator	21	225.83	NE
MSMEG_0108c	-	acyl-CoA dehydrogenase	15	268.14	NE
MSMEG_0109c	pntB	NAD(P) transhydrogenase, beta subunit	12	376.45	NE
MSMEG_0110c	pntA	NAD(P) transhydrogenase subunit alpha	16	368.8	NE
MSMEG_0111c	-	putative magnesium transport protein	13	496.92	NE
MSMEG_0112c	-	hypothetical protein MSMEG_0112	2	107	NE
MSMEG_0113	-	taurine transport system permease protein TauC	10	247.56	NE
MSMEG_0114	-	extracellular solute-binding protein, family protein 3	7	186.67	NE
MSMEG_0116	-	taurine import ATP-binding protein TauB	3	319	NE
MSMEG_0115c	dehII	haloacid dehalogenase, type II	8	241	NE
MSMEG_0117c	-	hydrolase	13	330.45	NE
MSMEG_0118	-	hypothetical protein MSMEG_0118	4	204.33	NE
MSMEG_0119c	-	hypothetical protein MSMEG_0119	4	221	NE
MSMEG_0120	-	transcriptional regulatory protein	14	327.93	NE
MSMEG_0121	-	rhamnolipids biosynthesis 3-oxoacyl-	6	844.75	NE
MSMEG_0122	-	putative periplasmic solute-binding protein	14	251.07	NE
MSMEG_0123	-	hypothetical protein MSMEG_0123	5	93.33	NE
MSMEG_0125	-	integral membrane protein	17	144.17	NE
MSMEG_0124c	-	transcriptional regulator, GntR family protein	5	68	NE
MSMEG_0126c	-	mandelate racemase/muconate lactonizing enzyme	10	157.17	NE
MSMEG_0127c	-	oxidoreductase, zinc-binding dehydrogenase family protein	3	74	NE
MSMEG_0128	-	thioesterase superfamily protein	6	190.83	NE
MSMEG_0129	-	cyclase/dehydrase family protein	4	0	NE
MSMEG_0130c	-	transcriptional regulator, GntR family protein	4	200.75	NE
MSMEG_0131	-	acyl-CoA synthetase	12	276.6	NE
MSMEG_0132	-	hypothetical protein MSMEG_0132	7	619.67	NE
MSMEG_0133	-	ABC-transporter integral membrane protein	12	280.9	NE
MSMEG_0134	-	virulence factor Mce family protein	15	191.5	NE
MSMEG_0135	-	virulence factor Mce family protein	8	111.33	NE
MSMEG_0136	-	virulence factor Mce family protein, putative	13	80.55	NE
MSMEG_0137	-	virulence factor mce family protein	14	124.6	NE
MSMEG_0138	-	virulence factor Mce family protein	7	131.75	NE
MSMEG_0139	-	mce-family protein mce1f	20	468.53	NE
MSMEG_0140	-	mce associated membrane protein	8	293.43	NE
MSMEG_0141	-	mce associated transmembrane protein	7	177	NE
MSMEG_0142	-	hypothetical protein MSMEG_0142	4	127.5	NE
MSMEG_0143	-	mce associated membrane protein	10	101.5	NE
MSMEG_0145	-	hypothetical protein MSMEG_0145	4	30	NE
MSMEG_0144c	-	HNH endonuclease	18	185.9	NE
MSMEG_0146c	-	mosc domain-containing protein	9	226.5	NE
MSMEG_0147c	-	C-5 sterol desaturase	19	165.47	NE
MSMEG_0148c	-	transcriptional regulator, TetR family protein	4	92.5	NE
MSMEG_0149c	-	thiamine biosynthesis protein ThiC	14	156.67	NE
MSMEG_0150c	-	NAD(P) transhydrogenase beta subunit	12	70.57	NE
MSMEG_0151c	-	PntAB protein	1	152	NE
MSMEG_0152c	-	alanine dehydrogenase/pyridine nucleotide transhydrogenase	10	120.2	NE
MSMEG_0153	panE	2-dehydropantoate 2-reductase	10	231.71	NE
MSMEG_0154	pyk	pyruvate kinase	7	126.8	NE
MSMEG_0155c	-	transcriptional regulator	2	63.5	NE
MSMEG_0156	-	transcriptional regulator, LysR family protein	8	293.5	NE
MSMEG_0157	-	putative oxalyl-CoA decarboxylase	17	171.38	NE
MSMEG_0158	-	formyl-coenzyme A transferase	18	155.53	NE
MSMEG_0159	-	formate dehydrogenase, gamma subunit	3	224.5	NE
MSMEG_0160	-	formate dehydrogenase, beta subunit	14	73.62	NE
MSMEG_0161	-	formate dehydrogenase, alpha subunit	25	159.89	NE
MSMEG_0162	-	NAD-dependent formate dehydrogenase delta subunit	3	74	NE
MSMEG_0163c	-	hypothetical protein MSMEG_0163	4	114	NE
MSMEG_0164c	-	transmembrane transport protein	19	159.67	NE
MSMEG_0165	fdhD	formate dehydrogenase accessory protein	6	442.8	NE
MSMEG_0166c	-	GntR-family protein transcriptional regulator	11	253.6	NE
MSMEG_0167c	-	transmembrane transport protein	22	240.05	NE
MSMEG_0168	-	formyl-coenzyme A transferase	11	392.56	NE
MSMEG_0169c	-	hypothetical protein MSMEG_0169	1	45	NE
MSMEG_0170	-	transmembrane transport protein	25	188.61	NE
MSMEG_0171	-	histone deacetylase superfamily protein	8	116.29	NE
MSMEG_0172c	-	transmembrane protein, putative	10	128.86	NE
MSMEG_0173c	-	hypothetical protein MSMEG_0173	2	130	NE
MSMEG_0174c	-	putative inner membrane protein	3	218.5	NE
MSMEG_0175	-	FAD dependent oxidoreductase, putative	6	360.5	NE
MSMEG_0176	-	glutamine ABC transporter periplasmic-binding protein	7	321.17	NE
MSMEG_0177	-	ABC polar amino acid family protein transporter, inner membrane subunit	13	80.71	NE
MSMEG_0178	-	ATP-binding protein	6	54.4	NE
MSMEG_0179c	-	transcriptional regulator, GntR family protein	3	0	NE
MSMEG_0180c	-	putative HTH-type transcriptional regulator	4	123.5	NE
MSMEG_0181	-	alpha-ketoglutarate-dependent taurine dioxygenase	13	269.89	NE
MSMEG_0182	-	epoxide hydrolase 1	19	170.73	NE
MSMEG_0184	-	transferase	16	72.67	NE
MSMEG_0183c	-	hypothetical protein MSMEG_0183	5	140	NE
MSMEG_0185c	-	MmpL6 protein	34	219.93	NE
MSMEG_0186c	-	MmpS2 protein	3	332.33	NE
MSMEG_0188	-	MarR-family protein transcriptional regulator	0	0	N/A
MSMEG_0187c	-	acetyltransferase	10	202.33	NE
MSMEG_0189c	anmK	anhydro-N-acetylmuramic acid kinase	13	271.09	NE
MSMEG_0190c	-	integral membrane transport protein	23	192.64	NE
MSMEG_0191c	-	BadF/BadG/BcrA/BcrD ATPase family protein	3	183.5	NE
MSMEG_0192	-	transcriptional regulator, RpiR family protein	7	235.4	NE
MSMEG_0193	murQ	N-acetylmuramic acid-6-phosphate etherase	6	90	NE
MSMEG_0194c	-	serine esterase, cutinase family protein	8	212.57	NE
MSMEG_0195	-	steroid monooxygenase	25	286.68	NE
MSMEG_0196	-	putative dehydrogenase	14	139.17	NE
MSMEG_0197c	-	nudix hydrolase	6	213.4	NE
MSMEG_0198c	-	acyl-CoA dehydrogenase domain-containing protein	8	727.67	NE
MSMEG_0200	-	hypothetical protein MSMEG_0200	24	181.47	NE
MSMEG_0201c	-	hypothetical protein MSMEG_0201	6	238.17	NE
MSMEG_0202	-	IS1096, tnpA protein	9	457.33	NE
MSMEG_0203c	-	IS1096, tnpR protein	10	296.4	NE
MSMEG_0204	-	hypothetical protein MSMEG_0204	13	169.78	NE
MSMEG_0205c	-	tetracenomycin polyketide synthesis hydroxylase TcmH	4	270.75	NE
MSMEG_0207	-	MarR-family protein transcriptional regulator	3	86.5	NE
MSMEG_0206c	-	acyltransferase 3	20	223.33	NE
MSMEG_0208	-	ribonuclease	7	185.4	NE
MSMEG_0209	-	ribonuclease inhibitor	3	327	NE
MSMEG_0210c	-	LprO protein	19	162.57	NE
MSMEG_0211c	-	ABC transporter, ATP-binding protein	20	246.33	NE
MSMEG_0212c	-	lyase	4	172.25	NE
MSMEG_0213c	-	transcriptional regulator	9	253.5	NE
MSMEG_0214c	-	L-sorbosone dehydrogenase	13	215	NE
MSMEG_0215c	-	YhhW family protein	9	210.29	NE
MSMEG_0216	-	3-hydroxyacyl-CoA dehydrogenase	11	208.6	NE
MSMEG_0217c	-	alcohol dehydrogenase B	12	218.91	NE
MSMEG_0218	-	3-demethylubiquinone-9 3-methyltransferase	6	262	NE
MSMEG_0219c	-	RNA polymerase factor sigma-70	13	324	NE
MSMEG_0220	-	monoglyceride lipase	12	235.44	NE
MSMEG_0221	-	secreted protein	8	203.71	NE
MSMEG_0222	-	hypothetical protein MSMEG_0222	8	309.8	NE
MSMEG_0223	-	hypothetical protein MSMEG_0223	5	46.67	NE
MSMEG_0224	-	O-methyltransferase MdmC	5	188.8	NE
MSMEG_0225c	-	MmpL4 protein	30	286.65	NE
MSMEG_0226c	-	MmpS5 protein	4	195.75	NE
MSMEG_0227	-	transcriptional regulator, TetR family protein	5	65	NE
MSMEG_0228	-	adenylate and guanylate cyclase catalytic domain-containing protein	31	210.65	NE
MSMEG_0229c	ilvD	dihydroxy-acid dehydratase	10	299.12	NE
MSMEG_0230	-	hypothetical protein MSMEG_0230	5	413.75	NE
MSMEG_0231c	-	hypothetical protein MSMEG_0231	3	198	NE
MSMEG_0232	-	sugar transporter family protein	9	328	NE
MSMEG_0233	-	lipoprotein Lpps	11	768.45	NE
MSMEG_0234c	-	metallopeptidase	25	355.18	NE
MSMEG_0235	-	hypothetical protein MSMEG_0235	4	251.67	NE
MSMEG_0236	-	putative transmembrane protein	4	245.75	NE
MSMEG_0237	-	ISMsm3, transposase	10	200.88	NE
MSMEG_0238c	-	O-acetylhomoserine/O-acetylserine sulfhydrylase	7	332	NE
MSMEG_0239c	-	O-acetylhomoserine/O-acetylserine sulfhydrylase	12	255.73	NE
MSMEG_0240c	-	hypothetical protein MSMEG_0240	5	242.5	NE
MSMEG_0241c	-	MmpL11 protein	17	297.27	NE
MSMEG_0242	-	hypothetical protein MSMEG_0242	2	530.5	NE
MSMEG_0243	-	hypothetical protein MSMEG_0243	5	332.5	NE
MSMEG_0244	-	two component response transcriptional regulatory protein prra	5	260	NE
MSMEG_0246	-	sensor-type histidine kinase PrrB	3	97.67	NE
MSMEG_0245c	-	transmembrane protein	2	163	NE
MSMEG_0247c	-	secreted peptidase	16	168.93	NE
MSMEG_0248c	-	hypothetical protein MSMEG_0248	10	213.25	NE
MSMEG_0249	-	integral membrane protein	9	134.43	NE
MSMEG_0250c	MmpL3	membrane protein, MmpL family protein	22	111.5	ES
MSMEG_0251c	-	hypothetical protein MSMEG_0251	10	164.71	NE
MSMEG_0252c	trmB	tRNA (guanine-N(7))-methyltransferase	6	154.4	NE
MSMEG_0253	-	hypothetical protein MSMEG_0253	3	169.5	NE
MSMEG_0254	-	hypothetical protein MSMEG_0254	11	346.88	NE
MSMEG_0255	pckA	phosphoenolpyruvate carboxykinase	16	455.64	NE
MSMEG_0256	-	hypothetical protein MSMEG_0256	9	323.43	NE
MSMEG_0257	-	acyl-CoA synthetase	20	248.65	NE
MSMEG_0259	-	enoyl-CoA hydratase/isomerase	4	148.75	NE
MSMEG_0258c	-	oxidoreductase, short chain dehydrogenase/reductase family protein	5	39	NE
MSMEG_0260	-	DNA-binding protein	8	220.71	NE
MSMEG_0261	-	p40 protein	8	343	NE
MSMEG_0262	-	hypothetical protein MSMEG_0262	5	146.5	NE
MSMEG_0263	-	amidohydrolase 3	13	56.33	NE
MSMEG_0264	-	transmembrane transport protein	7	46.5	NE
MSMEG_0266	-	arginine decarboxylase	15	125.09	NE
MSMEG_0265c	-	uracil DNA glycosylase superfamily protein	4	91	NE
MSMEG_0267	-	esterase	12	84.25	NE
MSMEG_0268c	-	transcriptional regulator, GntR family protein	12	171.12	NE
MSMEG_0269c	-	short chain dehydrogenase	9	295.67	NE
MSMEG_0270c	-	aminoglycoside phosphotransferase	10	137.67	NE
MSMEG_0271c	-	hypothetical protein MSMEG_0271	12	167.83	NE
MSMEG_0272c	-	propanediol utilization protein PduA	2	0	NE
MSMEG_0273c	-	ethanolamine utilization protein EutN	2	0	NE
MSMEG_0274c	-	hypothetical protein MSMEG_0274	2	0	NE
MSMEG_0275c	-	microcompartments protein family protein	8	98.25	NE
MSMEG_0276c	-	aldehyde-alcohol dehydrogenase	13	81	NE
MSMEG_0277c	-	putative aminotransferase	13	206.75	NE
MSMEG_0279	-	amino acid permease	25	126.83	NE
MSMEG_0278c	-	hypothetical protein MSMEG_0278	2	62	NE
MSMEG_0280c	-	alpha/beta hydrolase fold	9	133	NE
MSMEG_0281	-	choline dehydrogenase	20	197.12	NE
MSMEG_0282	-	hypothetical protein MSMEG_0282	8	105.33	NE
MSMEG_0283	-	short chain dehydrogenase	5	103.5	NE
MSMEG_0284c	-	ribosyldihydronicotinamide dehydrogenase (quinone)	14	71.88	NE
MSMEG_0285c	-	transcriptional regulator TetR family protein	5	70.4	NE
MSMEG_0286c	-	GntR-family protein transcriptional regulator	6	82.67	NE
MSMEG_0287c	-	hypothetical protein MSMEG_0287	4	70	NE
MSMEG_0288	-	FAD dependent oxidoreductase, putative	11	199.12	NE
MSMEG_0289	-	alpha/beta hydrolase fold family protein	13	160.44	NE
MSMEG_0290	-	acyltransferase, ws/dgat/mgat subfamily protein	13	267.29	NE
MSMEG_0291c	-	dioxygenase, TauD/TfdA family protein	11	94.25	NE
MSMEG_0292c	-	hypothetical protein MSMEG_0292	5	213	NE
MSMEG_0293c	-	Rieske (2Fe-2S) domain-containing protein	20	83.58	NE
MSMEG_0294c	fabG	3-oxoacyl-(acyl-carrier-protein) reductase	6	0	NE
MSMEG_0295c	-	oxidoreductase, FAD-binding	10	136	NE
MSMEG_0296c	-	transcriptional regulator, MarR family protein	2	286	NE
MSMEG_0297c	-	amidohydrolase	16	38.25	NE
MSMEG_0298c	-	hypothetical protein MSMEG_0298	4	18.5	NE
MSMEG_0299c	-	Rieske (2Fe-2S) domain-containing protein	22	73.15	NE
MSMEG_0300	-	amidohydrolase family protein	16	59.09	NE
MSMEG_0301c	-	oxidoreductase, FAD-binding	6	93.67	NE
MSMEG_0303	-	alcohol dehydrogenase, zinc-containing	7	332	NE
MSMEG_0302c	-	peptidase, S9A/B/C families	18	70.88	NE
MSMEG_0304c	-	acyl-CoA synthetase	12	220.75	NE
MSMEG_0305c	-	acyltransferase domain-containing protein	10	197.17	NE
MSMEG_0306	-	arylamine N-acetyltransferase	9	79.88	NE
MSMEG_0307	-	transcriptional regulator, AraC family protein	8	266.67	NE
MSMEG_0308	-	dihydrofolate reductase	9	191.25	NE
MSMEG_0309c	-	aldehyde dehydrogenase family protein	13	252.2	NE
MSMEG_0311	-	glycosyltransferase	12	0	ES
MSMEG_0312c	eda	2-dehydro-3-deoxyphosphogluconate aldolase/4-hydroxy-2-oxoglutarate aldolase	7	260	NE
MSMEG_0313c	edd	phosphogluconate dehydratase	14	242.62	NE
MSMEG_0314c	zwf	glucose-6-phosphate 1-dehydrogenase	15	228.21	NE
MSMEG_0316	-	putative NagC regulator	9	180.5	NE
MSMEG_0315c	-	transmembrane protein	13	618	ES
MSMEG_0317c	-	hypothetical protein MSMEG_0317	15	0	ES
MSMEG_0319	-	acyltransferase	9	295	NE
MSMEG_0318c	-	AMP-dependent synthetase and ligase	12	277.12	NE
MSMEG_0320c	-	putative phosphotriesterase	9	160.57	NE
MSMEG_0321c	-	transcriptional regulator	19	95.83	NE
MSMEG_0323c	-	acyl-CoA dehydrogenase, short-chain specific, putative	20	217.87	NE
MSMEG_0324	-	hypothetical protein MSMEG_0324	5	413	NE
MSMEG_0325	-	hypothetical protein MSMEG_0325	6	53.8	NE
MSMEG_0326	-	AMP-dependent synthetase and ligase	19	339.29	NE
MSMEG_0327	-	aldehyde dehydrogenase	18	183.6	NE
MSMEG_0328	-	hypothetical protein MSMEG_0328	5	84.25	NE
MSMEG_0329	-	FMN oxidoreductase	4	83	NE
MSMEG_0330c	-	transcriptional regulator, LuxR family protein	9	256.83	NE
MSMEG_0331c	-	transcriptional regulator, LuxR family protein	11	197.25	NE
MSMEG_0332	-	2-nitropropane dioxygenase, NPD	8	117.2	NE
MSMEG_0333	-	carboxyl transferase domain-containing protein	21	121.14	NE
MSMEG_0334	-	acetyl-/propionyl-coenzyme A carboxylase alpha chain	19	98.55	NE
MSMEG_0335	-	enoyl-CoA hydratase/isomerase	5	112.5	NE
MSMEG_0336	-	hypothetical protein MSMEG_0336	2	225	NE
MSMEG_0337	-	hypothetical protein MSMEG_0337	18	142.92	NE
MSMEG_0338	-	acyl-CoA dehydrogenase fadE12	16	169.23	NE
MSMEG_0339	-	FMN-dependent monooxygenase	15	179.33	NE
MSMEG_0340	-	enoyl-CoA hydratase/isomerase family protein	5	142.5	NE
MSMEG_0341c	-	hypothetical protein MSMEG_0341	9	117	NE
MSMEG_0342c	-	hypothetical protein MSMEG_0342	19	165.39	NE
MSMEG_0343c	-	TetR-family protein transcriptional regulator	7	77.67	NE
MSMEG_0344	-	hypothetical protein MSMEG_0344	7	92.71	NE
MSMEG_0345	-	hypothetical protein MSMEG_0345	15	295.91	NE
MSMEG_0346	-	virulence factor	14	169	NE
MSMEG_0347	-	virulence factor Mce family protein	13	102.71	NE
MSMEG_0348	-	mce-family protein mce3c	22	294.69	NE
MSMEG_0349	-	virulence factor mce family protein	8	185.57	NE
MSMEG_0350	-	virulence factor Mce family protein	6	64	NE
MSMEG_0351	-	virulence factor mce family protein	22	112.16	NE
MSMEG_0352	-	hypothetical protein MSMEG_0352	6	66.67	NE
MSMEG_0353	-	hypothetical protein MSMEG_0353	6	195.5	NE
MSMEG_0354	-	hypothetical protein MSMEG_0354	8	118	NE
MSMEG_0355	-	hypothetical protein MSMEG_0355	5	374.75	NE
MSMEG_0356c	-	acetyltransferase	6	250.2	NE
MSMEG_0357	-	transmembrane transport protein	7	310.25	NE
MSMEG_0358	-	ribonucleotide-diphosphate reductase subunit beta	9	154.56	NE
MSMEG_0359c	-	hypothetical protein MSMEG_0359	23	0	ES
MSMEG_0360c	-	hypothetical protein MSMEG_0360	3	304	NE
MSMEG_0361	-	glycosyl hydrolase family protein 3	11	368.25	NE
MSMEG_0362c	-	amidohydrolase 2	12	185.3	NE
MSMEG_0363	-	TetR-family protein regulatory protein	9	49.5	NE
MSMEG_0364	-	hypothetical protein MSMEG_0364	1	79	NE
MSMEG_0365	-	hypothetical protein MSMEG_0365	16	181.25	NE
MSMEG_0366	-	hypothetical protein MSMEG_0366	5	203.25	NE
MSMEG_0367c	-	O-demethylpuromycin-O-methyltransferase	9	229.5	NE
MSMEG_0368	-	hypothetical protein MSMEG_0368	10	45.62	NE
MSMEG_0369	-	hypothetical protein MSMEG_0369	7	27.67	NE
MSMEG_0370	-	hypothetical protein MSMEG_0370	33	40.8	NE
MSMEG_0371c	-	MaoC like domain-containing protein	8	94.5	NE
MSMEG_0372c	fabG	3-ketoacyl-(acyl-carrier-protein) reductase	9	86.43	NE
MSMEG_0373	-	acetyl-CoA acetyltransferase	11	189.7	NE
MSMEG_0374c	-	glycolate oxidase subunit	13	122.4	NE
MSMEG_0375c	-	phospholipase D family protein	18	198.69	NE
MSMEG_0376	-	transcriptional regulator, AraC family protein	10	118	NE
MSMEG_0377	-	nitrile hydratase	16	308.58	NE
MSMEG_0378	nthA	nitrile hydratase, alpha subunit	6	103.4	NE
MSMEG_0379	-	nitrile hydratase activator P14k	3	292.33	NE
MSMEG_0380	-	MmpS4 protein	6	138.5	NE
MSMEG_0381	-	Mmp14a protein	37	199.23	NE
MSMEG_0382	-	putative transport protein	40	189.06	NE
MSMEG_0383c	-	hypothetical protein MSMEG_0383	5	157.2	NE
MSMEG_0384c	rfbA	glucose-1-phosphate thymidylyltransferase	19	211	ES
MSMEG_0385	-	glycosyl transferase	22	360	NE
MSMEG_0386	-	NAD dependent epimerase/dehydratase family protein	19	4	ES
MSMEG_0387	-	Rmt2 protein	18	597.65	NE
MSMEG_0388	tylF	macrocin-O-methyltransferase	8	258.14	NE
MSMEG_0389	-	glycosyl transferase	15	21	ES
MSMEG_0390	-	putative acyltransferase	30	195.24	NE
MSMEG_0391	-	Rmt3 protein	15	266	NE
MSMEG_0392c	-	glycosyl transferase	24	116	NE
MSMEG_0393	-	Fmt protein	25	211.95	NE
MSMEG_0394	-	hypothetical protein MSMEG_0394	3	65	NE
MSMEG_0395	-	hypothetical protein MSMEG_0395	0	0	N/A
MSMEG_0396c	-	hypothetical protein MSMEG_0396	7	291.71	NE
MSMEG_0397	-	IS1096, tnpA protein	9	518.22	NE
MSMEG_0398c	-	IS1096, tnpR protein	10	314.4	NE
MSMEG_0399	-	hypothetical protein MSMEG_0399	2	291	NE
MSMEG_0400	-	peptide synthetase	79	558.52	NE
MSMEG_0401	-	putative non-ribosomal peptide synthase	33	261.74	NE
MSMEG_0402	-	linear gramicidin synthetase subunit D	85	318.61	NE
MSMEG_0403	-	integral membrane protein	10	273.2	NE
MSMEG_0404	-	sigma associated protein	6	308	NE
MSMEG_0405	-	extra cytoplasmic sigma factor	15	267.36	NE
MSMEG_0406c	-	acyl-CoA-dehydrogenase	21	251.57	NE
MSMEG_0407	-	hypothetical protein MSMEG_0407	8	410	NE
MSMEG_0408c	-	type I modular polyketide synthase	86	234.17	NE
MSMEG_0409	-	condensation domain-containing protein	23	178	NE
MSMEG_0410	-	MmpL protein	25	384.27	NE
MSMEG_0411	-	acyl-CoA synthetase	17	186	NE
MSMEG_0412	-	hypothetical protein MSMEG_0412	18	270.67	NE
MSMEG_0413c	-	hypothetical protein MSMEG_0413	5	438.75	NE
MSMEG_0414	-	oxidoreductase, 2OG-Fe(II) oxygenase family protein	11	390.4	NE
MSMEG_0415	-	NADH-FMN oxidoreductase	1	97	NE
MSMEG_0416c	-	hypothetical protein MSMEG_0416	3	415.67	NE
MSMEG_0417c	-	fumarate reductase iron-sulfur subunit	7	107.14	NE
MSMEG_0418c	sdhA	succinate dehydrogenase flavoprotein subunit	20	224.44	NE
MSMEG_0419c	-	integral membrane protein	18	153.77	NE
MSMEG_0420c	-	hypothetical protein MSMEG_0420	4	56.5	NE
MSMEG_0421	-	hypothetical protein MSMEG_0421	2	0	NE
MSMEG_0422	-	transferase	2	244	NE
MSMEG_0423	-	hypothetical protein MSMEG_0423	4	313	NE
MSMEG_0424c	-	Hsp20/alpha crystallin family protein	7	209.33	NE
MSMEG_0425c	-	putative membrane protein DcsA	8	72.5	NE
MSMEG_0426	-	transcriptional regulator, GntR family protein	18	173.4	NE
MSMEG_0427	nirB	nitrite reductase	28	190.78	NE
MSMEG_0428	-	nitrite reductase	4	137.5	NE
MSMEG_0429c	-	putative ferric uptake regulator	5	119	NE
MSMEG_0430	-	ISMsm4, transposase	17	241.33	NE
MSMEG_0431c	-	secreted protein	10	113.5	NE
MSMEG_0432c	-	bifunctional uroporphyrinogen-III synthetase/response regulator domain-containing protein	6	125	NE
MSMEG_0433c	-	nitrite extrusion protein	18	339.07	NE
MSMEG_0434c	-	aminoglycoside 2'-N-acetyltransferase (AAC(2')-Id)	5	406.8	NE
MSMEG_0435c	-	allophanate hydrolase subunit 2	9	191.12	NE
MSMEG_0436c	-	allophanate hydrolase subunit 1	7	75.67	NE
MSMEG_0437c	-	hypothetical protein MSMEG_0437	12	427	NE
MSMEG_0438c	-	periplasmic binding protein	4	141	NE
MSMEG_0439c	-	hypothetical protein MSMEG_0439	5	297.5	NE
MSMEG_0440c	-	hypothetical protein MSMEG_0440	0	0	N/A
MSMEG_0441c	-	hypothetical protein MSMEG_0441	9	404.67	NE
MSMEG_0442c	-	tetracycline repressor domain-containing protein	6	422	NE
MSMEG_0443	-	hydrolase, carbon-nitrogen family protein	16	230.4	NE
MSMEG_0444	-	agmatine deiminase	8	313	NE
MSMEG_0445	-	amidohydrolase family protein	19	161.29	NE
MSMEG_0446	-	putrescine importer	21	246.22	NE
MSMEG_0447c	-	hypothetical protein MSMEG_0447	2	277.5	NE
MSMEG_0448	-	transcriptional regulator, MarR family protein	7	380.86	NE
MSMEG_0449c	-	transporter, major facilitator family protein, putative	16	288.36	NE
MSMEG_0450	-	hypothetical protein MSMEG_0450	2	109	NE
MSMEG_0451c	-	oxidoreductase, FAD-linked	2	223	NE
MSMEG_0452c	-	inner membrane permease YgbN	10	189.38	NE
MSMEG_0453c	aroK	shikimate kinase	6	112.8	NE
MSMEG_0454	-	GntR-family protein transcriptional regulator	3	139	NE
MSMEG_0455	-	aldehyde dehydrogenase	18	194.28	NE
MSMEG_0456c	-	DNA gyrase subunit A	15	163.86	NE
MSMEG_0457c	-	DNA topoisomerase IV subunit B	12	324.89	NE
MSMEG_0458	-	two-component system sensor kinase	9	204	NE
MSMEG_0459	-	two-component system response regulator	6	300.17	NE
MSMEG_0460c	-	alpha/beta hydrolase fold	7	116	NE
MSMEG_0461	-	CinZ protein	8	334.86	NE
MSMEG_0462	-	MmpS4 protein	8	236.75	NE
MSMEG_0463	-	MmpL4 protein	33	300.88	NE
MSMEG_0465	-	transcriptional regulator, TetR family protein	6	341.67	NE
MSMEG_0464c	-	phosphomethylpyrimidine kinase	8	312.33	NE
MSMEG_0466	-	hypothetical protein MSMEG_0466	12	589.67	NE
MSMEG_0467c	-	membrane transport protein	3	105.5	NE
MSMEG_0469	-	transcriptional regulatory protein PadR-	13	250.5	NE
MSMEG_0468c	-	integral membrane protein	6	178	NE
MSMEG_0471	-	transcriptional regulator LysR family protein	4	75.67	NE
MSMEG_0470c	-	para-nitrobenzyl esterase	28	185.29	NE
MSMEG_0472c	-	putative lipoprotein	8	411.8	NE
MSMEG_0473	-	transcriptional regulator, LuxR family protein	9	89.71	NE
MSMEG_0474	-	glucosamine--fructose-6-phosphate aminotransferase (isomerizing)	14	126	NE
MSMEG_0475	-	nucleotide-sugar dehydrogenase	12	340.7	NE
MSMEG_0476	-	chitin synthase	29	166.78	NE
MSMEG_0478	-	secreted protein, putative	20	202.59	NE
MSMEG_0477c	-	hypothetical protein MSMEG_0477	8	319.25	NE
MSMEG_0479	-	hypothetical protein MSMEG_0479	7	363	NE
MSMEG_0480c	-	transcriptional regulator, GntR family protein	6	145.33	NE
MSMEG_0481	-	FAD dependent oxidoreductase	18	338.15	NE
MSMEG_0482	-	dihydroxy-acid dehydratase	15	193.09	NE
MSMEG_0483	-	shikimate transporter	23	122.23	NE
MSMEG_0484c	-	formamidase	10	344.33	NE
MSMEG_0485c	-	amidase	21	217.71	NE
MSMEG_0486c	-	putative ABC transporter, periplasmic protein	15	95.91	NE
MSMEG_0487c	-	ABC transporter permease	11	80.71	NE
MSMEG_0488c	-	ABC transporter ATP-binding protein	14	155.5	NE
MSMEG_0489	-	racemase	17	102.09	NE
MSMEG_0490	-	enoyl-CoA hydratase	9	119.6	NE
MSMEG_0491c	-	transcriptional regulator, LacI family protein	19	137.89	NE
MSMEG_0492c	-	hypothetical protein MSMEG_0492	8	102.75	NE
MSMEG_0493c	-	hypothetical protein MSMEG_0493	0	0	N/A
MSMEG_0494c	-	hypothetical protein MSMEG_0494	1	51	NE
MSMEG_0496c	-	coenzyme B12-dependent glycerol dehydrogenase small subunit	2	137	NE
MSMEG_0497c	-	glycerol dehydratase large subunit	19	106.25	NE
MSMEG_0498c	-	hypothetical protein MSMEG_0498	0	0	N/A
MSMEG_0499	-	amino acid permease-associated region	18	322.71	NE
MSMEG_0500	-	regulator of polyketide synthase expression, putative	7	156	NE
MSMEG_0501c	-	glucosamine-6-phosphate deaminase 1	6	42.33	NE
MSMEG_0502c	-	glucosidase	16	65.18	NE
MSMEG_0503c	-	DeoR-family protein transcriptional regulator	5	116.4	NE
MSMEG_0504	-	carbohydrate kinase	9	217.25	NE
MSMEG_0505	-	sugar ABC transporter, substrate-binding protein, putative	19	119.88	NE
MSMEG_0506	-	ABC transporter, permease protein	11	114.89	NE
MSMEG_0507	-	sugar ABC transporter, permease protein	7	98.8	NE
MSMEG_0508	-	glycerol-phosphate porter	13	77.82	NE
MSMEG_0509c	-	transcriptional regulatory protein	1	0	NE
MSMEG_0510	-	D-tagatose-bisphosphate aldolase, class II, non-catalytic subunit	22	175.86	NE
MSMEG_0511	-	putative sugar isomerase, AgaS family protein	11	71.12	NE
MSMEG_0512	-	BadF/BadG/BcrA/BcrD ATPase family protein	13	106.67	NE
MSMEG_0513	-	integral membrane protein	10	123.67	NE
MSMEG_0514	-	alpha-galactosidase	24	135.87	NE
MSMEG_0515	-	sugar transporter sugar binding lipoprotein	16	74.67	NE
MSMEG_0516	-	sugar transport system	15	154.15	NE
MSMEG_0517	-	sugar binding-protein dependent transporter system permease	5	101.67	NE
MSMEG_0518	-	sn-glycerol-3-phosphate ABC transporter ATPase	14	281.75	NE
MSMEG_0519	-	hypothetical protein MSMEG_0519	6	58	NE
MSMEG_0520	-	porin	6	327.5	NE
MSMEG_0522	-	pp24 protein	1	4	NE
MSMEG_0523c	-	DNA-binding protein	12	275.83	NE
MSMEG_0524c	-	short chain dehydrogenase	5	162.2	NE
MSMEG_0525	-	hypothetical protein MSMEG_0525	3	135	NE
MSMEG_0526	-	oxidoreductase, GMC family protein	21	145.92	NE
MSMEG_0527	-	2-hydroxycyclohexnecarboxyl-CoA dehydrogenase	5	115.5	NE
MSMEG_0528	-	hypothetical protein MSMEG_0528	9	73.4	NE
MSMEG_0529c	-	serine/threonine-protein kinase PknK	30	160.83	NE
MSMEG_0530c	-	short chain dehydrogenase	9	276	NE
MSMEG_0531c	-	putative acyl-CoA dehydrogenase	9	202.75	NE
MSMEG_0532c	-	transcriptional regulator, TetR family protein	5	207.8	NE
MSMEG_0533c	-	gp236 protein	5	194.4	NE
MSMEG_0534c	-	permease, major facilitator family protein	15	256.25	NE
MSMEG_0535c	-	GntR-family protein transcriptional regulator	6	71.75	NE
MSMEG_0536c	-	intracellular protease, PfpI family protein	3	382	NE
MSMEG_0537c	-	hypothetical protein MSMEG_0537	8	611.14	NE
MSMEG_0538c	-	regulatory protein, MarR	3	325.33	NE
MSMEG_0539c	-	transcriptional regulator, Crp/Fnr family protein	3	565.33	NE
MSMEG_0540	-	transcriptional regulator, putative	8	560.12	NE
MSMEG_0541	-	hypothetical protein MSMEG_0541	2	632	NE
MSMEG_0542	-	ANTAR domain-containing protein	7	280.86	NE
MSMEG_0544	-	transcriptional regulator	10	159.17	NE
MSMEG_0543c	-	hypothetical protein MSMEG_0543	10	145.57	NE
MSMEG_0545c	-	transcriptional regulator, LuxR family protein	3	118	NE
MSMEG_0546c	-	hypothetical protein MSMEG_0546	14	439.75	NE
MSMEG_0548	-	chromosome replication initiation inhibitor protein	7	311.5	NE
MSMEG_0547c	-	ISMsm5, transposase	10	251.78	NE
MSMEG_0549c	-	ABC transporter, permease protein	4	218	NE
MSMEG_0550c	-	sulfonate binding protein	10	281	NE
MSMEG_0551c	-	ABC nitrate/sulfonate/bicarbonate transporter, ATPase subunit	4	351	NE
MSMEG_0552	-	hypothetical protein MSMEG_0552	4	45	NE
MSMEG_0553	-	sugar ABC transporter, substrate-binding protein, putative	17	111.78	NE
MSMEG_0554	-	ABC transporter permease protein, putative	8	74	NE
MSMEG_0555	-	ABC transporter permease protein	9	139	NE
MSMEG_0556	-	ABC transporter, nucleotide binding/ATPase protein	6	287.5	NE
MSMEG_0557	-	hypothetical protein MSMEG_0557	1	343	NE
MSMEG_0558	-	hypothetical protein MSMEG_0558	2	173	NE
MSMEG_0559c	-	hypothetical protein MSMEG_0559	3	387	NE
MSMEG_0560c	dapB	dihydrodipicolinate reductase N-terminus domain-containing protein	12	168.45	NE
MSMEG_0561	-	putative TetR family protein receptor protein	6	516.2	NE
MSMEG_0563	-	hypothetical protein MSMEG_0563	9	256.22	NE
MSMEG_0562c	-	hypothetical protein MSMEG_0562	6	504.4	NE
MSMEG_0564c	-	xanthine/uracil permease	5	423	NE
MSMEG_0565c	-	putative glycosyl transferases group 1	12	95.6	NE
MSMEG_0566c	-	aliphatic amidase	10	134.89	NE
MSMEG_0567c	-	selenophosphate synthetase	9	132	NE
MSMEG_0568c	-	radical SAM domain-containing protein	11	79.33	NE
MSMEG_0569c	-	flavoprotein involved in K+ transport	20	209.75	NE
MSMEG_0570c	-	hypothetical protein MSMEG_0570	4	84.5	NE
MSMEG_0571c	-	hydrolase, carbon-nitrogen family protein	12	60.86	NE
MSMEG_0572c	-	hypothetical protein MSMEG_0572	10	200.14	NE
MSMEG_0574	-	putative ECF sigma factor RpoE1	10	74.2	NE
MSMEG_0573c	-	putative ECF sigma factor RpoE1	10	57	ES
MSMEG_0575	-	MmpS1 protein	4	103	NE
MSMEG_0576	-	MmpL4 protein	28	125.94	NE
MSMEG_0577	-	major facilitator superfamily protein, putative	12	226.88	NE
MSMEG_0578	-	acyl-CoA dehydrogenase middle domain-containing protein	13	241.12	NE
MSMEG_0580	-	hypothetical protein MSMEG_0580	8	76.86	NE
MSMEG_0579c	-	helix-turn-helix, Fis-type	6	160.75	NE
MSMEG_0581	gabT	4-aminobutyrate transaminase	10	177.7	NE
MSMEG_0582	-	succinic semialdehyde dehydrogenase	10	93.25	NE
MSMEG_0583c	-	hypothetical protein MSMEG_0583	4	298.5	NE
MSMEG_0584c	-	hypothetical protein MSMEG_0584	10	311.33	NE
MSMEG_0585	-	L-carnitine dehydratase/bile acid-inducible protein F	8	329.62	NE
MSMEG_0586c	-	STAS domain-containing protein	3	25	NE
MSMEG_0587	rhaU	L-rhamnose 1-epimerase	4	243.25	NE
MSMEG_0588	-	putative rhamnose tranport protein, MFS family protein	16	447.14	NE
MSMEG_0589	rhaI	L-rhamnose isomerase	13	145.5	NE
MSMEG_0590	rhaD	short chain dehydrogenase	26	82.22	NE
MSMEG_0591	rhaB	rhamnulokinase	14	122.73	NE
MSMEG_0592	-	putative rhamnose catabolism operon transcriptional regulator	5	106.8	NE
MSMEG_0593c	-	hypothetical protein MSMEG_0593	4	84.67	NE
MSMEG_0594c	-	iron-sulfur cluster binding protein	9	142.2	NE
MSMEG_0595c	-	glycolate oxidase	9	341.25	NE
MSMEG_0596	-	GntR family transcriptional regulator	5	533.75	NE
MSMEG_0598	-	hypothetical protein MSMEG_0598	5	308	NE
MSMEG_0597c	-	hypothetical protein MSMEG_0597	16	218.15	NE
MSMEG_0599	-	acyl-CoA synthetase	15	392.79	NE
MSMEG_0600	-	dehydrogenase	8	120.67	NE
MSMEG_0601c	-	hypothetical protein MSMEG_0601	3	465.67	NE
MSMEG_0602c	-	hypothetical protein MSMEG_0602	3	591	NE
MSMEG_0603c	-	putative acyl-CoA dehydrogenase	16	184.42	NE
MSMEG_0604c	-	glyoxylate reductase	6	247.5	NE
MSMEG_0605c	-	hypothetical protein MSMEG_0605	11	140.25	NE
MSMEG_0606c	-	transcriptional regulator, TetR family protein	13	79.1	NE
MSMEG_0608	-	glyoxalase family protein	7	148	NE
MSMEG_0607c	-	methyltransferase, putative, family protein	5	91	NE
MSMEG_0609c	-	helix-turn-helix domain-containing protein	9	232.88	NE
MSMEG_0610	-	beta-lactamase	7	321.29	NE
MSMEG_0611	-	para-nitrobenzyl esterase	15	85.73	NE
MSMEG_0612c	-	transcriptional regulator, TetR family protein	6	115.5	NE
MSMEG_0613	-	hypothetical protein MSMEG_0613	10	326.8	NE
MSMEG_0614	-	methyltransferase	10	204.9	NE
MSMEG_0615	EccA3	ATPase, AAA family protein	12	214.14	NE
MSMEG_0616	EccB3	hypothetical protein MSMEG_0616	12	196.2	NE
MSMEG_0617	EccC3	ftsk/SpoIIIE family protein	37	95.73	NE
MSMEG_0618	-	PE family protein	3	89	NE
MSMEG_0619	-	PPE family protein	13	76.67	NE
MSMEG_0620	-	PE family protein	3	178	NE
MSMEG_0621	-	low molecular weight protein antigen 7	6	157.33	NE
MSMEG_0622	-	putative DNA-binding protein	7	87	NE
MSMEG_0623	snm/EccD3	secretion protein Snm4	6	203.25	NE
MSMEG_0624	-	subtilase family protein	11	91.1	NE
MSMEG_0626	-	hypothetical protein MSMEG_0626	6	87.33	NE
MSMEG_0625c	-	hypothetical protein MSMEG_0625	13	103.67	NE
MSMEG_0627c	-	glycosyl transferase, family protein 39	15	103	NE
MSMEG_0628c	-	amidohydrolase family protein	17	177.42	NE
MSMEG_0629	-	trans-aconitate 2-methyltransferase	7	168	NE
MSMEG_0630c	-	hypothetical protein MSMEG_0630	9	164	NE
MSMEG_0632c	-	hypothetical protein MSMEG_0632	8	333.29	NE
MSMEG_0634	-	PAP2 superfamily protein	9	217.33	NE
MSMEG_0633c	-	PAP2 superfamily protein	15	219.36	NE
MSMEG_0635	-	hypothetical protein MSMEG_0635	7	239.25	NE
MSMEG_0636c	-	hypothetical protein MSMEG_0636	11	198.27	NE
MSMEG_0637c	-	iron-sulfur binding oxidoreductase	19	239	NE
MSMEG_0638	-	hypothetical protein MSMEG_0638	21	96.14	NE
MSMEG_0639c	-	oligopeptide transport ATP-binding protein AppF	10	244.43	NE
MSMEG_0640c	-	oligopeptide transport ATP-binding protein OppD	7	120	NE
MSMEG_0641c	-	binding-protein-dependent transport systems inner membrane component	17	310.18	NE
MSMEG_0642c	-	ABC transporter permease	15	331.79	NE
MSMEG_0643c	-	extracellular solute-binding protein, family protein 5, putative	25	673.83	NE
MSMEG_0644	-	cupin domain-containing protein	6	246.5	NE
MSMEG_0645	-	putative beta-1,3-glucanase	12	315.78	NE
MSMEG_0646c	-	putative transporter	12	115.25	NE
MSMEG_0648	-	hypothetical protein MSMEG_0648	2	131.5	NE
MSMEG_0647c	phnC	phosphonate ABC transporter, ATP-binding protein	7	155.43	NE
MSMEG_0649c	-	phosphonate-binding periplasmic protein	7	88.33	NE
MSMEG_0650	-	GntR-family protein transcriptional regulator	10	243	NE
MSMEG_0651	-	hypothetical protein MSMEG_0651	12	291.89	NE
MSMEG_0652	-	hypothetical protein MSMEG_0652	5	224.5	NE
MSMEG_0654c	-	hypothetical protein MSMEG_0654	15	170.71	NE
MSMEG_0655	-	glucose 1-dehydrogenase, putative	6	94	NE
MSMEG_0656c	-	transcriptional regulator, TetR family protein	3	266.67	NE
MSMEG_0657c	-	Rieske (2Fe-2S) domain-containing protein	18	82.91	NE
MSMEG_0658c	-	polyamine ABC-transporter, inner membrane subunit	10	36.29	NE
MSMEG_0659c	-	polyamine ABC transporter permease protein	16	116.54	NE
MSMEG_0660c	-	extracellular solute-binding protein	24	72	NE
MSMEG_0661	-	glutamate-1-semialdehyde 2,1-aminomutase	12	162.71	NE
MSMEG_0662	-	putrescine transport ATP-binding protein PotG	10	103.75	NE
MSMEG_0663c	-	TetR-family protein transcriptional regulator	4	25	NE
MSMEG_0664	-	FAD dependent oxidoreductase	22	108.07	NE
MSMEG_0666	-	acetyl-CoA synthetase, putative	16	52.4	NE
MSMEG_0665c	-	sarcosine oxidase subunit beta, putative	13	73.7	NE
MSMEG_0667	-	butyryl-CoA dehydrogenase	12	143.64	NE
MSMEG_0668	-	integral membrane protein	0	0	N/A
MSMEG_0670	-	FAD dependent oxidoreductase	9	152.5	NE
MSMEG_0669c	-	hypothetical protein MSMEG_0669	3	137	NE
MSMEG_0671c	-	S-(hydroxymethyl)glutathione dehydrogenase	17	310.92	NE
MSMEG_0672c	-	hypothetical protein MSMEG_0672	2	229	NE
MSMEG_0673c	-	hypothetical protein MSMEG_0673	3	247	NE
MSMEG_0674c	-	ErfK/YbiS/YcfS/YnhG family protein	12	82.29	NE
MSMEG_0675c	-	putative cytochrome P450 144	11	259	NE
MSMEG_0676	-	putative transcriptional regulatory protein	4	176.33	NE
MSMEG_0678	dcd	deoxycytidine triphosphate deaminase	3	104.33	NE
MSMEG_0679	-	hypothetical protein MSMEG_0679	10	167.11	NE
MSMEG_0680	-	UDP-glucose 6-dehydrogenase	9	225.38	NE
MSMEG_0681	-	P450 heme-thiolate protein	6	138.5	NE
MSMEG_0682	-	hypothetical protein MSMEG_0682	3	254	NE
MSMEG_0683	-	hypothetical protein MSMEG_0683	1	402	NE
MSMEG_0684c	-	aldehyde oxidase and xanthine dehydrogenase, molybdopterin binding	25	180.84	NE
MSMEG_0685c	-	oxidoreductase, molybdopterin-binding subunit	8	86.2	NE
MSMEG_0686c	-	oxidoreductase	3	171.5	NE
MSMEG_0687c	-	hypothetical protein MSMEG_0687	11	218.3	NE
MSMEG_0688c	-	aminotransferase AlaT	19	298.81	NE
MSMEG_0689	-	hypothetical protein MSMEG_0689	2	361.5	NE
MSMEG_0690c	-	iron-sulfur cluster-binding protein	20	0	ES
MSMEG_0691c	-	putative transcriptional regulatory protein	8	231.75	NE
MSMEG_0692c	-	hypothetical protein MSMEG_0692	15	304.07	NE
MSMEG_0693	-	hypothetical protein MSMEG_0693	6	55	ES
MSMEG_0695	-	isoniazid inductible protein IniA	11	154.71	NE
MSMEG_0696c	-	alanine-rich protein	0	0	N/A
MSMEG_0697c	-	integral membrane protein	1	0	NE
MSMEG_0698	-	isoniazid inductible protein IniC	8	436.29	NE
MSMEG_0699	-	hypothetical protein MSMEG_0699	9	155	NE
MSMEG_0700c	-	hypothetical protein MSMEG_0700	8	191	NE
MSMEG_0701	-	hypothetical protein MSMEG_0701	3	245.33	NE
MSMEG_0702c	-	monooxygenase	10	292.5	NE
MSMEG_0703c	-	hypothetical protein MSMEG_0703	3	203	NE
MSMEG_0704c	-	LpqJ protein	6	314.6	NE
MSMEG_0705c	-	putative permease of the major facilitator superfamily protein	10	193.62	NE
MSMEG_0706c	-	4-carboxy-4-hydroxy-2-oxoadipate aldolase	6	152.33	NE
MSMEG_0707c	-	hypothetical protein MSMEG_0707	8	111	NE
MSMEG_0708	-	transcriptional regulator, LysR family protein	3	150	NE
MSMEG_0709	dnaK	molecular chaperone DnaK	14	23	NE
MSMEG_0710	grpE	co-chaperone GrpE	6	74	NE
MSMEG_0711	dnaJ	chaperone protein DnaJ	9	64.5	NE
MSMEG_0713	-	transcriptional regulator, MerR family protein	4	72	NE
MSMEG_0712c	-	transcriptional regulator, TetR family protein	11	141.71	NE
MSMEG_0714c	-	acyl-CoA dehydrogenase	13	136.55	NE
MSMEG_0715c	-	3-oxoacyl-	5	4	NE
MSMEG_0716	-	major facilitator superfamily protein	22	144.95	NE
MSMEG_0718	-	acetyl-CoA synthetase	19	147.43	NE
MSMEG_0717c	-	aldose 1-epimerase subfamily protein	11	219.86	NE
MSMEG_0719c	-	flavohemoprotein	13	361.3	NE
MSMEG_0720c	-	integral membrane protein	9	315.14	NE
MSMEG_0722c	-	hypothetical protein MSMEG_0722	12	152.83	NE
MSMEG_0723c	-	hypothetical protein MSMEG_0723	11	142.12	NE
MSMEG_0724	-	IS1137, transposase orfA	3	112	NE
MSMEG_0725	-	IS1137, transposase orfB	25	170.6	NE
MSMEG_0726c	-	hypothetical protein MSMEG_0726	1	0	NE
MSMEG_0727c	-	hypothetical protein MSMEG_0727	1	59	NE
MSMEG_0728c	-	hypothetical protein MSMEG_0728	5	120	NE
MSMEG_0729c	-	hypothetical protein MSMEG_0729	4	138.33	NE
MSMEG_0730c	-	oleandomycin glycosyltransferase	13	232.45	NE
MSMEG_0731c	-	hypothetical protein MSMEG_0731	7	166	NE
MSMEG_0732	-	chaperone ClpB	21	172.77	NE
MSMEG_0733c	dapB	dihydrodipicolinate reductase N-terminus domain-containing protein	10	118.22	NE
MSMEG_0734c	-	Rieske (2Fe-2S) domain-containing protein	17	187.69	NE
MSMEG_0735	-	putative transcriptional regulator	6	432.2	NE
MSMEG_0736	-	hypothetical protein MSMEG_0736	7	103.5	NE
MSMEG_0737	-	dehydrogenase	7	278.8	NE
MSMEG_0738	-	hypothetical protein MSMEG_0738	11	238.62	NE
MSMEG_0739	-	spou rRNA methylase family protein	5	95	NE
MSMEG_0740	-	glycosyl hydrolase family protein 76	11	283.7	NE
MSMEG_0741	-	hypothetical protein MSMEG_0741	8	126.4	NE
MSMEG_0742c	-	transcriptional regulatory protein	5	91.33	NE
MSMEG_0743	-	xanthine dehydrogenase	9	195.2	NE
MSMEG_0744	-	carbon monoxide dehydrogenase medium chain	8	131.83	NE
MSMEG_0745	-	2Fe-2S-binding domain-containing protein	3	193	NE
MSMEG_0746	-	carbon-monoxide dehydrogenase, large subunit	29	154.3	NE
MSMEG_0747	-	carbon monoxide dehydrogenase F protein	5	213.25	NE
MSMEG_0748	-	ATPase	12	179.88	NE
MSMEG_0749	-	carbon monoxide dehydrogenase subunit G (CoxG) family protein	2	211	NE
MSMEG_0751	-	hypothetical protein MSMEG_0751	13	214.67	NE
MSMEG_0750c	-	membrane protein	12	516	ES
MSMEG_0752	fbaA	fructose-bisphosphate aldolase	12	335.42	NE
MSMEG_0753c	-	hypothetical protein MSMEG_0753	3	426	NE
MSMEG_0754	-	hypothetical protein MSMEG_0754	6	278.75	NE
MSMEG_0755c	-	cobalt-zinc-cadmium resistance protein	6	581.4	NE
MSMEG_0757	-	hypothetical protein MSMEG_0757	6	341	NE
MSMEG_0756c	-	peptidase, M50B family protein	8	276.25	NE
MSMEG_0758c	-	hypothetical protein MSMEG_0758	5	150.75	NE
MSMEG_0759	purA	adenylosuccinate synthetase	18	91.15	NE
MSMEG_0760	-	thioesterase family protein	5	372.8	NE
MSMEG_0761c	-	hypothetical protein MSMEG_0761	1	367	NE
MSMEG_0762c	-	cytochrome P450 FAS1	8	261.33	NE
MSMEG_0763c	-	antibiotic transporter	13	165.27	NE
MSMEG_0764c	-	Na+/H+ antiporter	19	313.94	NE
MSMEG_0765	-	zinc finger, UBP-type	5	695	NE
MSMEG_0766	purT	phosphoribosylglycinamide formyltransferase 2	7	378.67	NE
MSMEG_0767	-	hypothetical protein MSMEG_0767	6	150.17	NE
MSMEG_0768	-	hypothetical protein MSMEG_0768	5	549.4	NE
MSMEG_0769	metZ	O-succinylhomoserine sulfhydrylase	13	153.9	NE
MSMEG_0770	-	hypothetical protein MSMEG_0770	6	376.33	NE
MSMEG_0771c	-	short chain dehydrogenase	9	179.43	NE
MSMEG_0772c	-	phytase	14	277.38	NE
MSMEG_0773	-	acetyltransferase	11	201.62	NE
MSMEG_0776	-	hypothetical protein MSMEG_0776	3	147	NE
MSMEG_0775c	-	metallo-beta-lactamase superfamily protein	7	101.25	NE
MSMEG_0777	-	F420-dependent glucose-6-phosphate dehydrogenase	15	353.36	NE
MSMEG_0778c	-	putative transcriptional regulator	6	179.17	NE
MSMEG_0779c	-	short chain dehydrogenase	7	251.6	NE
MSMEG_0780c	-	phosphotransferase enzyme family protein	11	159	NE
MSMEG_0781	-	amino acid permease	22	214.05	NE
MSMEG_0782	-	aminotransferase class-III	17	267.25	NE
MSMEG_0783	pta	phosphate acetyltransferase	22	181.35	NE
MSMEG_0784	ackA	acetate kinase	14	169.67	NE
MSMEG_0785c	-	hypothetical protein MSMEG_0785	6	248.2	NE
MSMEG_0786c	-	serine/threonine protein kinase	26	55.53	NE
MSMEG_0787c	-	extracellular solute-binding protein, family protein 3	7	106.6	NE
MSMEG_0788c	-	hypothetical protein MSMEG_0788	12	136.82	NE
MSMEG_0790	-	hydrolase, NUDIX family protein	3	210.33	NE
MSMEG_0789c	thiE	thiamine-phosphate pyrophosphorylase	3	793	NE
MSMEG_0791	thiO	glycine oxidase ThiO	7	395.5	NE
MSMEG_0792	thiS	sulfur carrier protein ThiS	2	122	NE
MSMEG_0793	thiG	thiazole synthase	6	81.67	NE
MSMEG_0794	-	hypothetical protein MSMEG_0794	5	81	NE
MSMEG_0795	-	ABC transporter ATP-binding protein	6	276.5	NE
MSMEG_0796	-	ABC transporter integral membrane subunit	8	386.88	NE
MSMEG_0798	-	hypothetical protein MSMEG_0798	11	189.12	NE
MSMEG_0799	-	hypothetical protein MSMEG_0799	1	0	NE
MSMEG_0800	-	hypothetical protein MSMEG_0800	2	69.5	NE
MSMEG_0801	-	IS1096, tnpR protein	10	454.5	NE
MSMEG_0802c	-	IS1096, tnpA protein	9	479	NE
MSMEG_0803	-	hypothetical protein MSMEG_0803	8	311.5	NE
MSMEG_0804c	-	hypothetical protein MSMEG_0804	1	139	NE
MSMEG_0805	-	hypothetical protein MSMEG_0805	12	88.14	NE
MSMEG_0806	-	hydrolase	21	142.06	NE
MSMEG_0807	-	leupeptin-inactivating enzyme 1	17	156.69	NE
MSMEG_0808	-	chalcone synthase Pks10	11	103.67	NE
MSMEG_0809	-	isoprenylcysteine carboxyl methyltransferase	6	229	NE
MSMEG_0811	-	oxidoreductase	11	213.29	NE
MSMEG_0810c	-	putative pyrimidine permease RutG	11	187.57	NE
MSMEG_0812c	-	amino acid transporter	14	366	NE
MSMEG_0813c	-	hypothetical protein MSMEG_0813	6	109	NE
MSMEG_0815	-	transcriptional regulator, TetR family protein	22	145.12	NE
MSMEG_0814c	-	membrane protein	5	325.5	NE
MSMEG_0816c	-	flavin-binding monooxygenase	22	117.06	NE
MSMEG_0817	-	LysR-family protein transcriptional regulator	10	362.2	NE
MSMEG_0818	-	transporter, major facilitator family protein	15	126.54	NE
MSMEG_0819	-	N-carbamoyl-L-amino acid amidohydrolase	10	83.67	NE
MSMEG_0821	-	glutamyl-tRNA(Gln) amidotransferase subunit A	13	192.83	NE
MSMEG_0820c	-	hypothetical protein MSMEG_0820	1	29	NE
MSMEG_0822c	-	cytochrome P450	11	143.62	NE
MSMEG_0823c	-	hypothetical protein MSMEG_0823	10	187.12	NE
MSMEG_0824c	-	hypothetical protein MSMEG_0824	7	116	NE
MSMEG_0825c	thiD	phosphomethylpyrimidine kinase	6	135	NE
MSMEG_0826c	thiC	thiamine biosynthesis protein ThiC	15	139.91	NE
MSMEG_0827	-	major facilitator superfamily protein MFS_1	16	321.31	NE
MSMEG_0828c	-	immunogenic protein MPT63	5	158.2	NE
MSMEG_0829c	xth	exodeoxyribonuclease III	10	302.86	NE
MSMEG_0831	-	short chain dehydrogenase	6	187	NE
MSMEG_0830c	-	acetyltransferase, gnat family protein	8	139	NE
MSMEG_0832c	def	peptide deformylase	6	0	NE
MSMEG_0833	-	hypothetical protein MSMEG_0833	5	440	NE
MSMEG_0834	-	tuberculin related peptide	2	126	NE
MSMEG_0835	sodC	copper/zinc superoxide dismutase	1	59	NE
MSMEG_0836	-	carboxylate-amine ligase	9	208.25	NE
MSMEG_0837	-	hypothetical protein MSMEG_0837	2	59	NE
MSMEG_0838c	-	AsnC-family protein transcriptional regulator	16	152.56	NE
MSMEG_0839	-	ATP-dependent protease La	6	120	NE
MSMEG_0840c	-	hypothetical protein MSMEG_0840	10	85.2	NE
MSMEG_0842c	-	hypothetical protein MSMEG_0842	6	113	NE
MSMEG_0843c	-	putative monovalent cation/H+ antiporter subunit G	1	0	NE
MSMEG_0844c	-	putative monovalent cation/H+ antiporter subunit F	3	598.5	NE
MSMEG_0845c	-	putative monovalent cation/H+ antiporter subunit E	3	626.33	NE
MSMEG_0846c	-	putative monovalent cation/H+ antiporter subunit D	16	619.93	NE
MSMEG_0847c	-	putative monovalent cation/H+ antiporter subunit C	6	408.25	NE
MSMEG_0848c	-	putative monovalent cation/H+ antiporter subunit A	26	413.77	NE
MSMEG_0849	-	oxygenase	2	0	NE
MSMEG_0850	-	hypothetical protein MSMEG_0850	8	668	NE
MSMEG_0851c	-	citrate transporter	10	376.71	NE
MSMEG_0852c	-	CBS domain-containing protein	2	407.5	NE
MSMEG_0853c	-	hypothetical protein MSMEG_0853	3	255	NE
MSMEG_0854	-	two-component system sensor kinase	4	167	NE
MSMEG_0856	-	DNA-binding response regulator, LuxR family protein	8	255.38	NE
MSMEG_0855c	-	hypothetical protein MSMEG_0855	6	204.17	NE
MSMEG_0857c	-	hypothetical protein MSMEG_0857	3	238	NE
MSMEG_0859	-	transcriptional regulator, TetR family protein	6	599.25	NE
MSMEG_0858c	-	cell division control protein Cdc48	9	62.4	NE
MSMEG_0860c	-	CDP-diacylglycerol--serine O-phosphatidyltransferase	7	63.86	NE
MSMEG_0861c	psd	phosphatidylserine decarboxylase	4	142	NE
MSMEG_0862c	-	molybdopterin biosynthesis protein MoeA	9	125.4	NE
MSMEG_0863c	-	short chain dehydrogenase	10	141.29	NE
MSMEG_0864	-	membrane flanked domain-containing protein	4	104.67	NE
MSMEG_0865	-	membrane flanked domain-containing protein	10	176.67	NE
MSMEG_0867	-	hydrolase	9	238.62	NE
MSMEG_0866c	-	DNA or RNA helicase of superfamily protein II	18	14	NE
MSMEG_0868c	-	hypothetical protein MSMEG_0868	20	292.54	NE
MSMEG_0869	-	hypothetical protein MSMEG_0869	3	0	NE
MSMEG_0870c	-	oxidoreductase	24	127.64	NE
MSMEG_0871c	-	putative aldehyde or xanthine dehydrogenase, molybdopterin binding subunit protein	11	47.6	NE
MSMEG_0872c	-	twin-arginine translocation pathway signal	3	21	NE
MSMEG_0873c	-	hypothetical protein MSMEG_0873	2	100	NE
MSMEG_0874	-	transcriptional regulator, GntR family protein	3	177.5	NE
MSMEG_0875	-	putative sialic acid transporter	19	200.53	NE
MSMEG_0877	-	dihydrodipicolinate synthase	9	169.12	NE
MSMEG_0876c	-	short chain dehydrogenase	7	200.67	NE
MSMEG_0878	-	transcriptional regulator	7	241.5	NE
MSMEG_0879c	-	hypothetical protein MSMEG_0879	2	0	ES
MSMEG_0880	groEL	chaperonin GroEL	11	0	ES
MSMEG_0881	-	hypothetical protein MSMEG_0881	4	664	NE
MSMEG_0882c	-	hypothetical protein MSMEG_0882	4	169.75	NE
MSMEG_0883c	-	amidohydrolase family protein	18	166.25	NE
MSMEG_0884	-	glyoxalase family protein	6	156	NE
MSMEG_0885c	-	hypothetical protein MSMEG_0885	5	200	NE
MSMEG_0886c	-	serine/threonine-protein kinase PknD	10	146.22	NE
MSMEG_0887	-	hypothetical protein MSMEG_0887	6	327.17	NE
MSMEG_0888	-	hypothetical protein MSMEG_0888	6	123.2	NE
MSMEG_0889	-	succinic semialdehyde dehydrogenase	18	271.67	NE
MSMEG_0890	-	HD domain-containing protein	7	272.33	NE
MSMEG_0891	-	polyphosphate kinase 2	13	224.55	NE
MSMEG_0892	-	hypothetical protein MSMEG_0892	8	93.2	NE
MSMEG_0893c	-	hypothetical protein MSMEG_0893	9	238.67	NE
MSMEG_0894	-	dihydrodipicolinate reductase	24	166.1	NE
MSMEG_0895	-	GntR family transcriptional regulator	8	191.75	NE
MSMEG_0896	-	integral membrane transport protein	18	387.5	NE
MSMEG_0897	-	hypothetical protein MSMEG_0897	13	258.8	NE
MSMEG_0898	-	tagatose-1,6-bisphosphate aldolase GatY	5	162.33	NE
MSMEG_0899c	-	prolyl oligopeptidase family protein	36	132.92	NE
MSMEG_0900	-	eptc-inducible aldehyde dehydrogenase	17	407.94	NE
MSMEG_0901	-	hypothetical protein MSMEG_0901	3	47.5	NE
MSMEG_0902c	-	cyclopropane-fatty-acyl-phospholipid synthase 1	8	363.62	NE
MSMEG_0903	lpdA	dihydrolipoamide dehydrogenase	18	4	ES
MSMEG_0904	-	hypothetical protein MSMEG_0904	5	164.33	NE
MSMEG_0905c	pcaC	hypothetical protein MSMEG_0905	4	186.67	NE
MSMEG_0906c	-	DNA-binding protein	21	164.88	NE
MSMEG_0907	-	hypothetical protein MSMEG_0907	0	0	N/A
MSMEG_0908	-	hypothetical protein MSMEG_0908	5	639.5	NE
MSMEG_0909	-	acyl-ACP thioesterase superfamily protein	9	391.75	NE
MSMEG_0910c	-	hypothetical protein MSMEG_0910	5	133	NE
MSMEG_0911	aceA	isocitrate lyase	14	335.15	NE
MSMEG_0912	-	3-hydroxybutyryl-CoA dehydrogenase	8	588.62	NE
MSMEG_0913	-	methoxy mycolic acid synthase 1	17	270.38	NE
MSMEG_0914c	-	hypothetical protein MSMEG_0914	15	223.78	NE
MSMEG_0915c	-	polyphosphate kinase 2 superfamily protein	12	191.42	NE
MSMEG_0916c	-	transcriptional regulator, TetR family protein	7	165.29	NE
MSMEG_0917	-	hypothetical protein MSMEG_0917	6	323	NE
MSMEG_0918	-	transcriptional regulator, XRE family protein	5	496	NE
MSMEG_0919	-	heparin-binding hemagglutinin	4	348	NE
MSMEG_0920	-	hypothetical protein MSMEG_0920	7	208.14	NE
MSMEG_0921	-	hypothetical protein MSMEG_0921	2	142.5	NE
MSMEG_0922	deoC	deoxyribose-phosphate aldolase	3	199	NE
MSMEG_0923c	-	hypothetical protein MSMEG_0923	5	0	NE
MSMEG_0924c	-	hydrolase, carbon-nitrogen family protein	7	500	NE
MSMEG_0925c	-	hypothetical protein MSMEG_0925	4	145	NE
MSMEG_0926c	-	hypothetical protein MSMEG_0926	5	718	NE
MSMEG_0927c	-	hypothetical protein MSMEG_0927	5	70.25	NE
MSMEG_0928	murB	UDP-N-acetylenolpyruvoylglucosamine reductase	8	1164	NE
MSMEG_0929	-	ErfK/YbiS/YcfS/YnhG family protein	19	443.41	NE
MSMEG_0930c	-	serine 3-dehydrogenase	5	181.6	NE
MSMEG_0931c	-	hypothetical protein MSMEG_0931	1	708	NE
MSMEG_0932	-	ROK family protein	11	271.3	NE
MSMEG_0933	-	hypothetical protein MSMEG_0933	12	229.33	NE
MSMEG_0934	-	hypothetical protein MSMEG_0934	7	197.17	NE
MSMEG_0935	-	2,3-bisphosphoglycerate-dependent phosphoglycerate mutase	12	129.73	NE
MSMEG_0936	senX3	sensor histidine kinase SenX3	6	107.5	NE
MSMEG_0937	regX3	DNA-binding response regulator RegX3	7	0	NE
MSMEG_0938c	-	hypothetical protein MSMEG_0938	11	299	NE
MSMEG_0939	-	Ppx/GppA phosphatase family protein	8	165.5	NE
MSMEG_0940	-	hypothetical protein MSMEG_0940	8	100	NE
MSMEG_0941	-	AP endonuclease, family protein 2	8	346.67	NE
MSMEG_0942	-	hypothetical protein MSMEG_0942	4	542.75	NE
MSMEG_0943	proC	pyrroline-5-carboxylate reductase	10	82	NE
MSMEG_0944	-	DNA binding domain-containing protein	2	260.5	NE
MSMEG_0945	-	hypothetical protein MSMEG_0945	4	475	NE
MSMEG_0946	-	NAD dependent epimerase/dehydratase family protein	15	245.67	NE
MSMEG_0947	-	acyltransferase	9	342.38	NE
MSMEG_0948c	-	hypothetical protein MSMEG_0948	4	0	NE
MSMEG_0949c	-	HAD-superfamily protein subfamily protein IB hydrolase	8	142.5	NE
MSMEG_0950c	-	hypothetical protein MSMEG_0950	5	61.25	NE
MSMEG_0951	-	glutaredoxin 2	3	89	NE
MSMEG_0952	hemA	glutamyl-tRNA reductase	14	4	NE
MSMEG_0953	hemC	porphobilinogen deaminase	11	4	NE
MSMEG_0954	hemD	uroporphyrinogen-III synthase	6	74	NE
MSMEG_0956	hemB	delta-aminolevulinic acid dehydratase	12	0	NE
MSMEG_0955c	-	hypothetical protein MSMEG_0955	6	207	NE
MSMEG_0957	-	hypothetical protein MSMEG_0957	4	215.5	NE
MSMEG_0958	-	hypothetical protein MSMEG_0958	1	4	NE
MSMEG_0959	-	putative transmembrane protein	6	292.75	NE
MSMEG_0960	-	putative transmembrane protein	2	210	NE
MSMEG_0962	-	TetR-family protein transcriptional regulator	6	346.5	NE
MSMEG_0963	-	hypothetical protein MSMEG_0963	3	217.33	NE
MSMEG_0964	-	pyridoxamine 5'-phosphate oxidase family protein	5	534.4	NE
MSMEG_0965	-	porin	5	454.4	NE
MSMEG_0966c	-	hypothetical protein MSMEG_0966	4	155.75	NE
MSMEG_0967c	-	hypothetical protein MSMEG_0967	3	358.67	NE
MSMEG_0968	-	cytochrome P450	6	642.17	NE
MSMEG_0969	hemL	glutamate-1-semialdehyde aminotransferase	10	0	ES
MSMEG_0970	-	phosphoglycerate mutase family protein	5	0	ES
MSMEG_0971	-	hypothetical protein MSMEG_0971	3	0	ES
MSMEG_0972	-	cytochrome C biogenesis protein transmembrane region	5	0	ES
MSMEG_0973	-	hypothetical protein MSMEG_0973	15	16	ES
MSMEG_0974	ccsB	cytochrome c-type biogenesis protein CcsB	15	0	ES
MSMEG_0975	-	hypothetical protein MSMEG_0975	9	334.62	NE
MSMEG_0976c	-	hypothetical protein MSMEG_0976	4	538.5	NE
MSMEG_0977	-	hypothetical protein MSMEG_0977	3	0	NE
MSMEG_0978	-	aminotransferase, class V superfamily protein	8	214.2	NE
MSMEG_0979	-	keratin associated protein	5	46.67	NE
MSMEG_0980c	-	signal transduction histidine kinase	13	189.78	NE
MSMEG_0981	-	two-component system regulator	3	35	NE
MSMEG_0982	-	immunogenic protein	9	186.25	NE
MSMEG_0984	-	trap transporter, 4tm/12tm fusion protein	27	140.37	NE
MSMEG_0983c	-	two-component system response regulator	3	77	NE
MSMEG_0985c	-	sugar transporter family protein	25	510.62	NE
MSMEG_0986c	-	RemM protein	5	50.67	NE
MSMEG_0987	-	hypothetical protein MSMEG_0987	6	449.67	NE
MSMEG_0988c	menA	1,4-dihydroxy-2-naphthoate octaprenyltransferase	9	37	NE
MSMEG_0989	-	hypothetical protein MSMEG_0989	0	0	N/A
MSMEG_0990	mtaP	5'-methylthioadenosine phosphorylase	7	269.67	NE
MSMEG_0991	-	NAD-dependent epimerase/dehydratase	9	107.25	NE
MSMEG_0992	-	2-nitropropane dioxygenase, NPD	8	155.33	NE
MSMEG_0993c	-	histidine kinase	3	0	NE
MSMEG_0994c	resD	DNA-binding response regulator ResD	6	155	NE
MSMEG_0995	-	glycosyl transferase, family protein 2	7	55.33	NE
MSMEG_0996	-	hypothetical protein MSMEG_0996	0	0	N/A
MSMEG_0997	-	hypothetical protein MSMEG_0997	2	283.5	NE
MSMEG_0998	-	oxidoreductase, molybdopterin binding	10	56.6	NE
MSMEG_1000	-	hypothetical protein MSMEG_1000	6	306.4	NE
MSMEG_0999c	-	integral membrane protein	11	138.5	NE
MSMEG_1001	-	acetyltransferase, gnat family protein, putative	6	289	NE
MSMEG_1002	-	IS1096, tnpR protein	10	434.1	NE
MSMEG_1003c	-	IS1096, tnpA protein	9	628.22	NE
MSMEG_1005	-	methyltransferase type 11	7	229.8	NE
MSMEG_1006	-	aminoglycoside phosphotransferase	10	299.22	NE
MSMEG_1007c	-	transport protein	7	257.6	NE
MSMEG_1008	-	hypothetical protein MSMEG_1008	3	112.33	NE
MSMEG_1009c	-	cytochrome p450	18	339	NE
MSMEG_1010	-	transcriptional regulator, TetR family protein	6	401.8	NE
MSMEG_1011	-	short chain dehydrogenase	7	101	NE
MSMEG_1012c	-	alkaline phosphatase	15	235	NE
MSMEG_1013c	-	hypothetical protein MSMEG_1013	9	110.5	NE
MSMEG_1014c	dinB	DNA polymerase IV	6	253.83	NE
MSMEG_1015c	-	transcriptional regulator, TetR family protein	5	256.4	NE
MSMEG_1016	-	secreted protein	5	286.6	NE
MSMEG_1017	-	glutaredoxin	6	255.83	NE
MSMEG_1019	-	ribonucleotide-diphosphate reductase subunit alpha	45	412.07	NE
MSMEG_1021c	-	glyoxalase/bleomycin resistance protein/dioxygenase	6	206.8	NE
MSMEG_1022c	-	hypothetical protein MSMEG_1022	1	376	NE
MSMEG_1023	-	integral membrane transporter	17	165.93	NE
MSMEG_1024	-	hypothetical protein MSMEG_1024	6	205.2	NE
MSMEG_1026	-	putative acetyltransferase	11	182.11	NE
MSMEG_1025c	-	TetR-family protein transcriptional regulator	8	177.43	NE
MSMEG_1027	-	hypothetical protein MSMEG_1027	10	210.5	NE
MSMEG_1028c	-	geranylgeranyl reductase	18	270.61	NE
MSMEG_1029	-	transcriptional regulatory protein	6	432	NE
MSMEG_1030	-	monooxygenase	21	387.52	NE
MSMEG_1031	-	hypothetical protein MSMEG_1031	6	370.8	NE
MSMEG_1032	-	hypothetical protein MSMEG_1032	2	345	NE
MSMEG_1033	nrdF2	ribonucleotide-diphosphate reductase subunit beta	19	304.05	NE
MSMEG_1034	-	putative esterase family protein	14	200.64	NE
MSMEG_1035	-	hypothetical protein MSMEG_1035	23	183.47	NE
MSMEG_1037c	-	alcohol dehydrogenase, zinc-containing	16	270.73	NE
MSMEG_1038c	-	GTP cyclohydrolase II	4	215	NE
MSMEG_1039c	-	periplasmic binding protein	6	184.83	NE
MSMEG_1041	serB	phosphoserine phosphatase	12	182.55	NE
MSMEG_1042	-	hypothetical protein MSMEG_1042	2	246.5	NE
MSMEG_1043c	-	GntR-family protein transcriptional regulator	12	141.9	NE
MSMEG_1044	-	hypothetical protein MSMEG_1044	3	61.33	NE
MSMEG_1045	-	integral membrane protein	9	316.89	NE
MSMEG_1046	-	ABC-type molybdenum transport system, ATPase component	7	249	NE
MSMEG_1047	-	nudix hydrolase	6	339.17	NE
MSMEG_1048	-	enoyl-CoA hydratase	5	114.75	NE
MSMEG_1049	-	methyltransferase, UbiE/COQ5 family protein	9	167.89	NE
MSMEG_1050	-	SAM-dependent methyltransferase	12	176.09	NE
MSMEG_1051	-	immunogenic protein MPB64/MPT64	11	268.45	NE
MSMEG_1052c	-	amino acid carrier protein	23	503.68	NE
MSMEG_1054	-	hypothetical protein MSMEG_1054	1	8	NE
MSMEG_1053c	-	hypothetical protein MSMEG_1053	13	340.85	NE
MSMEG_1055	-	hexapeptide transferase family protein	6	491.6	NE
MSMEG_1057	fni	isopentenyl pyrophosphate isomerase	8	140.6	NE
MSMEG_1058	-	IS1096, tnpR protein	9	475.44	NE
MSMEG_1059c	-	IS1096, tnpA protein	9	551.22	NE
MSMEG_1060c	-	putative Lsr2 protein	5	321.2	NE
MSMEG_1061c	-	phosphohydrolase	8	265.86	NE
MSMEG_1062c	-	O-succinylbenzoic acid--CoA ligase	8	0	ES
MSMEG_1063c	-	hypothetical protein MSMEG_1063	3	57	NE
MSMEG_1064	-	phosphate/sulphate permease	5	361.2	NE
MSMEG_1065	-	hypothetical protein MSMEG_1065	2	399.5	NE
MSMEG_1066	-	hypothetical protein MSMEG_1066	4	80	NE
MSMEG_1067c	-	hypothetical protein MSMEG_1067	6	309.5	NE
MSMEG_1068c	-	regulatory protein	4	292	NE
MSMEG_1069	-	amino acid permease-associated region	12	209.91	NE
MSMEG_1070	-	3-oxoacyl-	7	119.5	NE
MSMEG_1071	-	3-oxoacyl-	4	392	NE
MSMEG_1072	speB	agmatinase	12	240.11	NE
MSMEG_1074	-	polysaccharide deacetylase	9	29.71	NE
MSMEG_1073c	-	short chain dehydrogenase	8	223.67	NE
MSMEG_1075c	menB	naphthoate synthase	10	170	NE
MSMEG_1076	-	hypothetical protein MSMEG_1076	2	393	NE
MSMEG_1077c	-	hypothetical protein MSMEG_1077	4	220	NE
MSMEG_1078c	-	hydrolase	8	151.2	NE
MSMEG_1079	-	hypothetical protein MSMEG_1079	3	4	NE
MSMEG_1080	-	large subunit of N,N-dimethylformamidase	38	134.22	NE
MSMEG_1081	-	hypothetical protein MSMEG_1081	1	32	NE
MSMEG_1082	-	putative response regulator	10	140.71	NE
MSMEG_1083c	-	hypothetical protein MSMEG_1083	4	77	NE
MSMEG_1084	-	peptide/opine/nickel uptake family protein ABC transporter, periplasmic substrate-binding protein, putative	23	128.85	NE
MSMEG_1085	-	dipeptide transport system permease protein DppB	10	118.43	NE
MSMEG_1086	-	ABC transporter permease protein	10	140.17	NE
MSMEG_1088	gatA	glutamyl-tRNA(Gln)/aspartyl-tRNA(Asn) amidotransferase, A subunit	11	60.67	NE
MSMEG_1089	-	hypothetical protein MSMEG_1089	1	218	NE
MSMEG_1090	-	amidase	19	101.45	NE
MSMEG_1091	ureE	urease accessory protein UreE	3	40.5	NE
MSMEG_1092	-	urease accessory protein UreF	4	93	NE
MSMEG_1093	-	bifunctional urease subunit gamma/beta	3	30	NE
MSMEG_1094	ureC	urease subunit alpha	14	119.75	NE
MSMEG_1095	ureG	urease accessory protein UreG	3	44.5	NE
MSMEG_1096	-	urease accessory protein UreD, putative	6	293.17	NE
MSMEG_1097	-	glycosyl transferase, group 2 family protein	6	122.8	NE
MSMEG_1098c	-	acyl-CoA synthetase	15	247.36	NE
MSMEG_1099c	-	hypothetical protein MSMEG_1099	1	230	NE
MSMEG_1100c	-	DGPFAETKE domain-containing protein	4	137	NE
MSMEG_1101	-	hypothetical protein MSMEG_1101	15	102.86	NE
MSMEG_1102	-	twin-arginine translocation pathway signal	14	201.18	NE
MSMEG_1103	-	O-succinylbenzoate synthase	6	0	NE
MSMEG_1104	-	hypothetical protein MSMEG_1104	2	0	NE
MSMEG_1106	-	transcriptional regulator, AraC family protein	7	174.5	NE
MSMEG_1107	-	isonitrile hydratase, putative	5	94	NE
MSMEG_1108	-	hydrolase, alpha/beta fold family protein	10	122.83	NE
MSMEG_1109	-	2-succinyl-6-hydroxy-2,4-cyclohexadiene-1-carboxylic acid synthase/2-oxoglutarate decarboxylase	12	0	ES
MSMEG_1110	-	transmembrane protein	5	105.5	NE
MSMEG_1111c	-	hypothetical protein MSMEG_1111	10	280.88	NE
MSMEG_1113	-	glycosyl transferase	9	84.75	NE
MSMEG_1112c	-	aconitate hydratase	17	148.67	NE
MSMEG_1114c	-	short chain dehydrogenase	8	160.57	NE
MSMEG_1115	ubiE	ubiquinone/menaquinone biosynthesis methyltransferase	8	165	NE
MSMEG_1116c	-	gamma-glutamylisopropylamide synthetase	20	114.65	NE
MSMEG_1117	-	transcriptional regulator	6	107.33	NE
MSMEG_1118	-	amino acid permease	25	82.62	NE
MSMEG_1119	-	glutamine amidotransferase, class I	10	138.56	NE
MSMEG_1120	-	nitrilase/cyanide hydratase and apolipoprotein N-acyltransferase	13	109.6	NE
MSMEG_1121	-	hypothetical protein MSMEG_1121	1	0	NE
MSMEG_1122c	-	hypothetical protein MSMEG_1122	2	80	NE
MSMEG_1123	-	cobalamin synthesis protein	8	85.67	NE
MSMEG_1124	-	putative ferredoxin FdxA	8	230.6	NE
MSMEG_1125	-	regulatory protein, ArsR	5	113.67	NE
MSMEG_1126	-	hypothetical protein MSMEG_1126	7	92.17	NE
MSMEG_1127	-	transmembrane protein	5	77.25	NE
MSMEG_1128c	-	hypothetical protein MSMEG_1128	2	36	NE
MSMEG_1129	-	D-amino-acid dehydrogenase	12	83.18	NE
MSMEG_1130	-	hypothetical protein MSMEG_1130	10	292.43	NE
MSMEG_1131	-	tryptophan-rich sensory protein	6	42	NE
MSMEG_1132c	-	FAD binding domain-containing protein	11	169.1	NE
MSMEG_1133	-	bifunctional short chain isoprenyl diphosphate synthase	8	0	ES
MSMEG_1134	-	heat shock protein HtpX	10	210	NE
MSMEG_1135	-	hypothetical protein MSMEG_1135	4	156.33	NE
MSMEG_1136	-	hypothetical protein MSMEG_1136	6	122.17	NE
MSMEG_1137c	-	amino acid permease-associated region	25	307.86	NE
MSMEG_1138c	-	alcohol dehydrogenase 1	10	106	NE
MSMEG_1139	-	transcription regulator	6	223	NE
MSMEG_1140c	-	NAD(P)H-dependent glycerol-3-phosphate dehydrogenase	11	112.62	NE
MSMEG_1141	-	ABC-transporter integral membrane protein	4	292.5	NE
MSMEG_1142	-	ABC-transporter integral membrane protein	14	137.82	NE
MSMEG_1143	-	mce related protein	11	51.5	NE
MSMEG_1144	-	virulence factor Mce family protein	10	64.57	NE
MSMEG_1145	-	virulence factor Mce family protein	8	73.71	NE
MSMEG_1146	-	virulence factor Mce family protein	9	56	NE
MSMEG_1147	-	mce related protein	6	76	NE
MSMEG_1148	-	mce related protein	17	97.33	NE
MSMEG_1149	-	hypothetical protein MSMEG_1149	3	164	NE
MSMEG_1150	-	hypothetical protein MSMEG_1150	13	91.5	NE
MSMEG_1151	-	DNA-binding protein	11	139.1	NE
MSMEG_1152	-	citrate-proton symporter	20	126.29	NE
MSMEG_1153	-	FAD dependent oxidoreductase	18	134.23	NE
MSMEG_1154	-	formyl-coenzyme A transferase	12	74.67	NE
MSMEG_1155	-	carnitinyl-CoA dehydratase	5	82	NE
MSMEG_1156	-	dihydrodipicolinate synthetase	5	81.6	NE
MSMEG_1157	-	short chain dehydrogenase	4	190.33	NE
MSMEG_1158	-	5-oxovalerate dehydrogenase	11	148.38	NE
MSMEG_1159	-	ABC transporter component A	14	70	NE
MSMEG_1160	-	ABC-type nitrate/sulfonate/bicarbonate transport system ATPase component	8	41	NE
MSMEG_1161	-	taurine transport system permease protein TauC	7	71.75	NE
MSMEG_1162	-	nitrilotriacetate monooxygenase component A	18	86.1	NE
MSMEG_1163	-	hypothetical protein MSMEG_1163	2	231.5	NE
MSMEG_1165c	-	nucleotide-binding protein	3	254	NE
MSMEG_1167c	-	cytochrome P450	15	182	NE
MSMEG_1168	-	putative transcriptional regulator	5	142.8	NE
MSMEG_1169	-	integral membrane transport protein	17	108.45	NE
MSMEG_1170	-	hypothetical protein MSMEG_1170	0	0	N/A
MSMEG_1171c	-	low molecular weight phosphotyrosine protein phosphatase	6	97	NE
MSMEG_1172c	arsB	arsenical-resistance protein	13	124	NE
MSMEG_1173c	-	transcriptional regulator, ArsR family protein	2	179	NE
MSMEG_1174c	-	cadmium inducible protein cadi	3	162	NE
MSMEG_1175	-	putative transcriptional regulatory protein	5	122.4	NE
MSMEG_1176	-	hypothetical protein MSMEG_1176	23	80	NE
MSMEG_1177c	-	cytosine/purines/uracil/thiamine/allantoin permease family protein	23	138.73	NE
MSMEG_1178	-	transcriptional regulator	6	66	NE
MSMEG_1179	hutU	urocanate hydratase	16	151.7	NE
MSMEG_1180	-	allantoate amidohydrolase	8	40.6	NE
MSMEG_1181	hutF	N-formimino-L-glutamate deiminase	15	105.88	NE
MSMEG_1182	hutI	imidazolonepropionase	10	52	NE
MSMEG_1183	hutH	histidine ammonia-lyase	5	133.25	NE
MSMEG_1184	-	serine esterase, cutinase family protein	10	207.4	NE
MSMEG_1185c	-	transcriptional regulator, AsnC family protein	12	169.33	NE
MSMEG_1186	-	putative permease	19	351.2	NE
MSMEG_1187	-	N-acyl-D-aspartate deacylase	20	356.69	NE
MSMEG_1188c	-	hypothetical protein MSMEG_1188	15	354.14	NE
MSMEG_1189	-	hypothetical protein MSMEG_1189	17	167.83	NE
MSMEG_1190	-	serine/threonine-protein kinase PknD	23	224.07	NE
MSMEG_1191c	-	hypothetical protein MSMEG_1191	1	487	NE
MSMEG_1192c	-	M23 peptidase domain-containing protein	14	127.22	NE
MSMEG_1193	-	TROVE domain-containing protein	22	215.75	NE
MSMEG_1194c	-	hypothetical protein MSMEG_1194	3	306.5	NE
MSMEG_1195	-	hypothetical protein MSMEG_1195	13	256.36	NE
MSMEG_1196c	-	SNF2 domain-containing protein	16	57.33	NE
MSMEG_1197c	-	transcriptional regulator, LuxR family protein	2	409.5	NE
MSMEG_1198	-	hypothetical protein MSMEG_1198	5	57.5	NE
MSMEG_1199c	-	hypothetical protein MSMEG_1199	16	120.23	NE
MSMEG_1200	-	serine/threonine-protein kinase PknD	16	337.2	NE
MSMEG_1201c	-	hypothetical protein MSMEG_1201	5	73.33	NE
MSMEG_1202	-	hypothetical protein MSMEG_1202	3	172	NE
MSMEG_1204	-	3-oxoacyl-(acyl carrier protein) synthase II	10	176.67	NE
MSMEG_1203c	-	methoxy mycolic acid synthase 1	18	126.53	NE
MSMEG_1205c	-	cyclopropane-fatty-acyl-phospholipid synthase 1	13	102.3	NE
MSMEG_1206c	-	hypothetical protein MSMEG_1206	0	0	N/A
MSMEG_1207	-	glycosyltransferase, group I	11	217.14	NE
MSMEG_1208	-	glycosyltransferase, group I	8	89.2	NE
MSMEG_1209	-	glycosidase	20	125.93	NE
MSMEG_1210c	-	hypothetical protein MSMEG_1210	10	243.44	NE
MSMEG_1211	-	Fatty acid desaturase	19	147.6	NE
MSMEG_1212	-	hypothetical protein MSMEG_1212	1	339	NE
MSMEG_1213	-	cytochrome P450 monooxygenase	8	158.71	NE
MSMEG_1214	-	oxidoreductase	11	175.57	NE
MSMEG_1215	-	serine/threonine-protein kinase PknE, putative	5	71	NE
MSMEG_1216c	-	ABC-type transport system periplasmic substrate-binding protein	16	209.67	NE
MSMEG_1217c	-	ABC-type transport system ATP-binding protein I	6	274	NE
MSMEG_1218c	-	ABC-type transport system ATP-binding protein II	3	130	NE
MSMEG_1219c	-	ABC-type transport system permease protein II	18	122.19	NE
MSMEG_1220c	-	ABC-type transport system permease protein I	12	379.08	NE
MSMEG_1221	-	rifampin ADP-ribosyl transferase	7	575.29	NE
MSMEG_1222c	-	ISMsm6, transposase	19	209.75	NE
MSMEG_1224	-	rifampin ADP-ribosyl transferase	2	946	NE
MSMEG_1223c	-	hypothetical protein MSMEG_1223	3	734.33	NE
MSMEG_1225c	-	hypothetical protein MSMEG_1225	10	87.67	NE
MSMEG_1226	-	sulfatase-modifying factor 1	10	188.88	NE
MSMEG_1227	-	transcriptional regulator, GntR family protein	4	0	NE
MSMEG_1228	-	sulfatase	21	88.33	NE
MSMEG_1229	gyrB	DNA gyrase subunit B	21	154.82	NE
MSMEG_1230c	-	hypothetical protein MSMEG_1230	2	4	NE
MSMEG_1231c	-	inner membrane protein YidH	3	51	NE
MSMEG_1232	-	ABC transporter substrate-binding protein	23	242	NE
MSMEG_1234	-	taurine import ATP-binding protein TauB	3	127.5	NE
MSMEG_1235	-	sulfate permease	10	150.56	NE
MSMEG_1236c	-	Mpr protein	4	91.67	NE
MSMEG_1237	-	hypothetical protein MSMEG_1237	3	98	NE
MSMEG_1238	-	type III restriction enzyme, res subunit	76	102.37	NE
MSMEG_1239c	-	ISMsm4, transposase	17	216.53	NE
MSMEG_1240	-	hypothetical protein MSMEG_1240	63	88.71	NE
MSMEG_1241	-	hypothetical protein MSMEG_1241	31	172.08	NE
MSMEG_1242	iscS	cysteine desulfurase IscS	24	451.1	NE
MSMEG_1243	-	hypothetical protein MSMEG_1243	26	400.78	NE
MSMEG_1244	-	hypothetical protein MSMEG_1244	72	391.97	NE
MSMEG_1245	-	phosphoadenosine phosphosulfate reductase	22	329.18	NE
MSMEG_1246	-	hypothetical protein MSMEG_1246	36	469.03	NE
MSMEG_1247	-	hypothetical protein MSMEG_1247	8	357.71	NE
MSMEG_1248	-	hypothetical protein MSMEG_1248	25	263.87	NE
MSMEG_1249c	-	ISMsm7, transposase orfB	12	200.57	NE
MSMEG_1250c	-	ISMsm7, transposase orfA	2	395.5	NE
MSMEG_1251	-	hypothetical protein MSMEG_1251	9	804.67	NE
MSMEG_1252	-	hypothetical protein MSMEG_1252	49	151.46	NE
MSMEG_1253	-	hypothetical protein MSMEG_1253	79	201.48	NE
MSMEG_1254	-	DEAD/DEAH box helicase	102	298.38	NE
MSMEG_1255	-	UvrD/Rep helicase	33	274.64	NE
MSMEG_1256	-	hypothetical protein MSMEG_1256	7	110.5	NE
MSMEG_1257	-	IS1096, tnpR protein	10	434.2	NE
MSMEG_1258c	-	IS1096, tnpA protein	9	442.56	NE
MSMEG_1259	-	hypothetical protein MSMEG_1259	9	218.62	NE
MSMEG_1260c	-	hypothetical protein MSMEG_1260	20	277.33	NE
MSMEG_1261	-	hypothetical protein MSMEG_1261	26	116	NE
MSMEG_1262	-	hypothetical protein MSMEG_1262	3	275.67	NE
MSMEG_1263c	-	hypothetical protein MSMEG_1263	11	224.22	NE
MSMEG_1264	-	prophage Lp1 protein 5	10	260.44	NE
MSMEG_1265c	-	hypothetical protein MSMEG_1265	21	164.68	NE
MSMEG_1266c	-	ankyrin repeat-containing protein	5	204.33	NE
MSMEG_1268	-	nudix hydrolase	6	71.67	NE
MSMEG_1269c	-	Ser/Thr protein phosphatase family protein	21	148.93	NE
MSMEG_1270c	-	hypothetical protein MSMEG_1270	4	417.75	NE
MSMEG_1271c	-	hypothetical protein MSMEG_1271	7	244.17	NE
MSMEG_1272c	-	putative ribosylglycohydrolase	14	110.2	NE
MSMEG_1273c	-	hypothetical protein MSMEG_1273	7	314.4	NE
MSMEG_1274c	-	gluconolactonase	13	300.55	NE
MSMEG_1275c	-	HNH nuclease, putative	12	80.88	NE
MSMEG_1276	-	hypothetical protein MSMEG_1276	3	227	NE
MSMEG_1277	-	hypothetical protein MSMEG_1277	0	0	N/A
MSMEG_1278	-	death-on-curing protein	6	186.33	NE
MSMEG_1279	-	hypothetical protein MSMEG_1279	18	260.69	NE
MSMEG_1280	-	putative cytoplasmic protein	11	318.62	NE
MSMEG_1281	-	hypothetical protein MSMEG_1281	32	249	NE
MSMEG_1282	-	putative cytoplasmic protein	16	174.67	NE
MSMEG_1283	-	ribbon-helix-helix transcription factor, family protein	5	195.4	NE
MSMEG_1284	-	PilT domain-containing protein	7	229.17	NE
MSMEG_1285c	-	TPR repeat-containing protein	18	144.46	NE
MSMEG_1286c	-	sulfatase family protein	28	125.7	NE
MSMEG_1287c	-	cyclase/dehydrase superfamily protein	6	287.5	NE
MSMEG_1288	-	hypothetical protein MSMEG_1288	10	125.29	NE
MSMEG_1289c	-	hypothetical protein MSMEG_1289	10	179.38	NE
MSMEG_1290	ilvD	dihydroxy-acid dehydratase	18	92.8	NE
MSMEG_1291c	-	putative oxidoreductase	25	102.17	NE
MSMEG_1292c	-	FAD binding domain-containing protein	4	282	NE
MSMEG_1293	-	xanthine/uracil permeases family protein	16	109.82	NE
MSMEG_1294	-	putative OHCU decarboxylase	4	77	NE
MSMEG_1295	-	transthyretin	9	82.8	NE
MSMEG_1296	-	uricase	12	70.17	NE
MSMEG_1297	-	hydroxydechloroatrazine ethylaminohydrolase	11	82.83	NE
MSMEG_1298	-	guanine deaminase	16	53.9	NE
MSMEG_1299	-	oxidoreductase, 2OG-Fe(II) oxygenase family protein	11	161.22	NE
MSMEG_1300	-	hypothetical protein MSMEG_1300	7	112.75	NE
MSMEG_1301	-	NanT3	3	59.67	NE
MSMEG_1302	-	alkylphosphonate uptake protein	2	27	NE
MSMEG_1303c	-	putative transcriptional regulator	8	162.75	NE
MSMEG_1304	-	rhizopine catabolism protein	14	101.78	NE
MSMEG_1305c	-	TetR family protein regulatory protein	11	105.6	NE
MSMEG_1306c	-	aldehyde dehydrogenase (NAD) family protein	21	108.5	NE
MSMEG_1307c	-	EthD protein	6	94.6	NE
MSMEG_1308c	-	peptidase S15	24	142.64	NE
MSMEG_1309	-	hypothetical protein MSMEG_1309	3	32	NE
MSMEG_1310	-	TnpC protein	18	112.31	NE
MSMEG_1311c	-	oligopeptide transporter, OPT family protein	14	338.58	NE
MSMEG_1312	-	hypothetical protein MSMEG_1312	7	188.83	NE
MSMEG_1313	-	secreted protein	22	164.19	NE
MSMEG_1315	-	transporter, small conductance mechanosensitive ion channel (MscS) family protein	12	212.58	NE
MSMEG_1314c	-	hypothetical protein MSMEG_1314	9	221.14	NE
MSMEG_1316c	prfC	peptide chain release factor 3	13	168.22	NE
MSMEG_1317c	-	transcriptional regulator	4	0	NE
MSMEG_1318c	-	polysaccharide deacetylase family protein	11	104.67	NE
MSMEG_1319c	-	Asp/Glu racemase	8	102.29	NE
MSMEG_1320c	-	major facilitator superfamily protein MFS_1	13	145.55	NE
MSMEG_1321	-	5-carboxymethyl-2-hydroxymuconate delta-isomerase	7	210.5	NE
MSMEG_1322	-	ErfK/YbiS/YcfS/YnhG family protein	17	457.73	NE
MSMEG_1323	-	hypothetical protein MSMEG_1323	2	507	NE
MSMEG_1324c	-	hypothetical protein MSMEG_1324	2	75	NE
MSMEG_1326	-	hypothetical protein MSMEG_1326	3	102.67	NE
MSMEG_1325c	recD	exodeoxyribonuclease V, alpha subunit	13	165.64	NE
MSMEG_1327c	recB	exodeoxyribonuclease V, beta subunit	26	104.25	NE
MSMEG_1328c	recC	exodeoxyribonuclease V, gamma subunit	23	127.53	NE
MSMEG_1329c	-	major facilitator superfamily protein MFS_1, putative	5	209	NE
MSMEG_1330c	-	MarR-family protein transcriptional regulator	4	287.5	NE
MSMEG_1331c	-	enoyl-CoA hydratase	5	277.2	NE
MSMEG_1332c	-	hypothetical protein MSMEG_1332	16	195.47	NE
MSMEG_1333c	-	hypothetical protein MSMEG_1333	11	294.88	NE
MSMEG_1334c	-	metallo-beta-lactamase family protein	8	257	NE
MSMEG_1335	-	transcriptional regulator, BadM/Rrf2 family protein	2	163	NE
MSMEG_1336	-	flavohemoprotein, putative	11	206.3	NE
MSMEG_1339	rpmG	ribosomal protein L33	4	69.25	NE
MSMEG_1340	-	(3R)-hydroxyacyl-ACP dehydratase subunit HadA	10	105.38	NE
MSMEG_1341	-	(3R)-hydroxyacyl-ACP dehydratase subunit HadB	4	56	NE
MSMEG_1342	-	(3R)-hydroxyacyl-ACP dehydratase subunit HadC	4	11.33	NE
MSMEG_1344	secE	preprotein translocase subunit SecE	5	0	ES
MSMEG_1345	nusG	transcription antitermination protein NusG	6	0	ES
MSMEG_1346	rplK	50S ribosomal protein L11	3	86	ES
MSMEG_1347	rplA	50S ribosomal protein L1	6	0	NE
MSMEG_1348c	-	RNA polymerase ECF-subfamily protein sigma factor	12	100	NE
MSMEG_1349c	-	DGPF domain-containing protein	9	320.25	NE
MSMEG_1350c	-	cyclopropane-fatty-acyl-phospholipid synthase 1	17	192.57	NE
MSMEG_1351c	-	cyclopropane-fatty-acyl-phospholipid synthase 1	14	158.54	NE
MSMEG_1352c	-	hydrolase, alpha/beta fold family protein	8	92.57	NE
MSMEG_1353c	-	ABC1 family protein	10	5	NE
MSMEG_1355	-	transcriptional regulator, TetR family protein	4	296.75	NE
MSMEG_1356c	-	hypothetical protein MSMEG_1356	7	182	NE
MSMEG_1357c	-	hypothetical protein MSMEG_1357	7	97.33	NE
MSMEG_1359	-	DeoR-family protein transcriptional regulator	14	137.7	NE
MSMEG_1358c	-	hypothetical protein MSMEG_1358	4	183.25	NE
MSMEG_1360	-	endonuclease/exonuclease/phosphatase	8	468.43	NE
MSMEG_1361	-	alpha-mannosidase	44	95.89	NE
MSMEG_1362	-	hypothetical protein MSMEG_1362	5	106.75	NE
MSMEG_1363	-	glucokinase	4	114	NE
MSMEG_1364	rplJ	50S ribosomal protein L10	4	26	NE
MSMEG_1365	rplL	50S ribosomal protein L7/L12	1	96	NE
MSMEG_1366	-	ABC transporter, ATP-binding protein	11	501.89	NE
MSMEG_1367	rpoB	DNA-directed RNA polymerase subunit beta	33	0	ES
MSMEG_1368	rpoC	DNA-directed RNA polymerase subunit beta'	47	38.14	ES
MSMEG_1369c	-	LacI-family protein transcriptional regulator	9	147.14	NE
MSMEG_1370	-	2-deoxy-scyllo-inosamine dehydrogenase	9	135	NE
MSMEG_1371	-	hypothetical protein MSMEG_1371	7	116.17	NE
MSMEG_1372	-	ABC transporter ATP-binding protein	2	59.5	NE
MSMEG_1373	-	ribose/xylose/arabinose/galactoside ABC-type transport systems, permease components	12	178.62	NE
MSMEG_1374	-	ribose ABC transporter, periplasmic binding protein	8	189.86	NE
MSMEG_1375c	-	tagatose-1,6-bisphosphate aldolase GatY	4	70	NE
MSMEG_1376	-	putative xylulose kinase	4	61	NE
MSMEG_1377	-	DeoR-family protein transcriptional regulator	4	4	NE
MSMEG_1378	-	1-phosphofructokinase	5	83	NE
MSMEG_1379	-	hypothetical protein MSMEG_1379	12	142.67	NE
MSMEG_1380c	-	transcriptional regulator	4	127.25	NE
MSMEG_1381	-	MmpS5 protein	5	111.75	NE
MSMEG_1382	-	MmpL5 protein	29	134.45	NE
MSMEG_1383	-	endonuclease IV	5	301.4	NE
MSMEG_1385	-	PAP2 superfamily protein	14	529.33	NE
MSMEG_1384c	-	hypothetical protein MSMEG_1384	6	361.33	NE
MSMEG_1386	-	hypothetical protein MSMEG_1386	10	270.67	NE
MSMEG_1387	-	putative acyl-CoA dehydrogenase	17	219.56	NE
MSMEG_1388	-	enoyl-CoA hydratase	7	112.67	NE
MSMEG_1389	-	hypothetical protein MSMEG_1389	5	49.33	NE
MSMEG_1390	-	enoyl-CoA hydratase	7	14.67	NE
MSMEG_1391c	-	transcriptional regulator, LysR family protein	13	49.29	NE
MSMEG_1392	-	alcohol dehydrogenase, class IV	12	91.29	NE
MSMEG_1393c	-	hypothetical protein MSMEG_1393	3	509	NE
MSMEG_1394c	-	transmembrane protein	4	233.67	NE
MSMEG_1395	-	putative lipoprotein	5	423.4	NE
MSMEG_1396	-	LprB protein	2	1176	NE
MSMEG_1397	-	transcriptional regulator, TetR family protein	9	185.75	NE
MSMEG_1398	rpsL	30S ribosomal protein S12	5	0	ES
MSMEG_1399	rpsG	30S ribosomal protein S7	5	0	ES
MSMEG_1401	tuf	elongation factor Tu	10	0	NE
MSMEG_1402	-	hypothetical protein MSMEG_1402	3	222	NE
MSMEG_1403	-	cutinase superfamily protein	8	153.62	NE
MSMEG_1404	-	IS1096, tnpA protein	9	509.75	NE
MSMEG_1405c	-	IS1096, tnpR protein	10	312.7	NE
MSMEG_1406	-	hypothetical protein MSMEG_1406	9	96.83	NE
MSMEG_1409	arcA	arginine deiminase	23	184.13	NE
MSMEG_1410	fabG	3-ketoacyl-(acyl-carrier-protein) reductase	10	164.57	NE
MSMEG_1411c	-	universal stress protein family protein	9	203	NE
MSMEG_1412c	-	amino acid permease	16	148.53	NE
MSMEG_1413c	rocD	ornithine--oxo-acid transaminase	7	173.33	NE
MSMEG_1414c	-	amidinotransferase	11	226	NE
MSMEG_1415	-	AsnC-family protein transcriptional regulator	2	627.5	NE
MSMEG_1416	-	pyridine nucleotide-disulphide oxidoreductase	10	147.78	NE
MSMEG_1417c	-	glyoxalase family protein	20	72	NE
MSMEG_1418c	-	RNA polymerase ECF-type sigma factor	10	122.17	NE
MSMEG_1419	-	hypothetical protein MSMEG_1419	2	562	NE
MSMEG_1420c	-	transcriptional regulatory protein	9	129.8	NE
MSMEG_1421	-	hypothetical protein MSMEG_1421	5	303	NE
MSMEG_1422	-	hypothetical protein MSMEG_1422	3	52.5	NE
MSMEG_1423	-	radical SAM domain-containing protein	7	106.6	NE
MSMEG_1424	-	FMN-dependent dehydrogenase	9	120.25	NE
MSMEG_1425	-	creatininase subfamily protein	12	113.3	NE
MSMEG_1426	-	membrane sugar transferase	13	100.33	NE
MSMEG_1428	-	glucose-methanol-choline oxidoreductase	12	32	NE
MSMEG_1427c	-	transmembrane efflux protein	13	45.5	NE
MSMEG_1430	-	transcriptional regulator, TetR family protein	5	96.75	NE
MSMEG_1429c	-	cytochrome P450-terp	15	142.08	NE
MSMEG_1431c	-	cytochrome P450-terp	17	412.5	NE
MSMEG_1432	-	acetylcholinesterase	17	181.92	NE
MSMEG_1434	-	hypothetical protein MSMEG_1434	6	150.75	NE
MSMEG_1433c	-	thioesterase	12	316.78	NE
MSMEG_1435	rpsJ	30S ribosomal protein S10	5	4	ES
MSMEG_1436	rplC	50S ribosomal protein L3	8	0	ES
MSMEG_1437	rplD	50S ribosomal protein L4	4	0	ES
MSMEG_1438	rplW	50S ribosomal protein L23	5	0	ES
MSMEG_1439	rplB	50S ribosomal protein L2	12	0	ES
MSMEG_1440	rpsS	30S ribosomal protein S19	1	0	ES
MSMEG_1441	-	50S ribosomal protein L22	4	0	ES
MSMEG_1442	rpsC	30S ribosomal protein S3	13	0	ES
MSMEG_1443	rplP	50S ribosomal protein L16	6	0	ES
MSMEG_1444	rpmC	50S ribosomal protein L29	4	0	ES
MSMEG_1445	-	30S ribosomal protein S17	8	4	ES
MSMEG_1446	-	NTP pyrophosphohydrolase	5	182.5	NE
MSMEG_1447c	-	transcriptional regulator, MerR family protein	5	120.5	NE
MSMEG_1448c	-	integral membrane transporter	11	157.5	NE
MSMEG_1450	-	hypothetical protein MSMEG_1450	1	14	NE
MSMEG_1451	-	arylsulfatase	34	218.04	NE
MSMEG_1452	-	sulfatase-modifying factor 1	10	110.67	NE
MSMEG_1453c	-	citrate transporter	10	199.78	NE
MSMEG_1454	-	hypothetical protein MSMEG_1454	2	183	NE
MSMEG_1455	-	putative multidrug resistance protein	10	214.33	NE
MSMEG_1456c	-	hypothetical protein MSMEG_1456	10	271	NE
MSMEG_1457	-	hypothetical protein MSMEG_1457	2	19.5	NE
MSMEG_1458	-	tena/thi-4 family protein	15	122.08	NE
MSMEG_1459	-	Rieske (2Fe-2S) domain-containing protein	5	27	NE
MSMEG_1460	-	pyridine nucleotide-disulphide oxidoreductase	7	15.67	NE
MSMEG_1461	-	5-oxovalerate dehydrogenase	9	67.56	NE
MSMEG_1462	-	ferredoxin	4	36	NE
MSMEG_1463	-	gamma-glutamyltranspeptidase	11	96.56	NE
MSMEG_1464	-	translation initiation inhibitor	5	352.75	NE
MSMEG_1465	rplN	ribosomal protein L14	3	0	ES
MSMEG_1466	rplX	50S ribosomal protein L24	2	0	ES
MSMEG_1467	rplE	50S ribosomal protein L5	5	0	ES
MSMEG_1468	rpsN	ribosomal protein S14p/S29e	3	0	ES
MSMEG_1469	rpsH	30S ribosomal protein S8	6	0	ES
MSMEG_1470	rplF	50S ribosomal protein L6	8	4	ES
MSMEG_1471	rplR	50S ribosomal protein L18	2	0	ES
MSMEG_1472	rpsE	30S ribosomal protein S5	6	0	ES
MSMEG_1473	rpmD	ribosomal protein L30	3	0	ES
MSMEG_1474	rplO	50S ribosomal protein L15	3	9	NE
MSMEG_1475c	-	hypothetical protein MSMEG_1475	8	99.71	NE
MSMEG_1476	sppA	signal peptide peptidase SppA, 67K type	14	187.11	NE
MSMEG_1477	-	major facilitator superfamily protein	26	231.95	NE
MSMEG_1478	-	transporter, LysE family protein	8	244.6	NE
MSMEG_1479c	-	methyltransferase, putative, family protein	9	227.4	NE
MSMEG_1480c	-	methyltransferase	10	111.14	NE
MSMEG_1481c	-	methyltransferase	10	79.75	NE
MSMEG_1482c	-	methyltransferase	6	254	NE
MSMEG_1483	secY	preprotein translocase subunit SecY	25	190	ES
MSMEG_1484	adk	adenylate kinase	7	0	NE
MSMEG_1485	map	methionine aminopeptidase	9	340.75	NE
MSMEG_1486	-	RNA polymerase sigma factor SigL	10	185.75	NE
MSMEG_1487	-	hypothetical protein MSMEG_1487	5	219.33	NE
MSMEG_1488	-	acetolactate synthase	18	101.73	NE
MSMEG_1489	-	hypothetical protein MSMEG_1489	11	77.62	NE
MSMEG_1490	-	3-oxoacyl-ACP synthase III	9	187.25	NE
MSMEG_1491	-	histidinol-phosphate aminotransferase 2	13	190.12	NE
MSMEG_1492	-	transcriptional regulator, MarR family protein	1	120	NE
MSMEG_1493c	-	sensor histidine kinase	6	174	NE
MSMEG_1494c	-	transcriptional regulatory protein DegU	6	149	NE
MSMEG_1495	-	HAD-superfamily protein hydrolase subfamily protein IA, variant 3, putative	5	270	NE
MSMEG_1496c	mmsB	3-hydroxyisobutyrate dehydrogenase	4	92	NE
MSMEG_1497c	-	acyl-CoA dehydrogenase family protein member 8	16	124.09	NE
MSMEG_1498c	mmsA	methylmalonate-semialdehyde dehydrogenase	18	88.38	NE
MSMEG_1499	-	oxygenase	9	152	NE
MSMEG_1500	-	TetR family protein transcriptional regulatory protein	10	74.9	NE
MSMEG_1501	-	methyltransferase, putative, family protein	16	109.71	NE
MSMEG_1502	-	ABC transporter, ATP-binding protein	12	91.25	NE
MSMEG_1503	-	antibiotic ABC transporter transmembrane protein	10	160.4	NE
MSMEG_1504	-	antibiotic ABC transporter transmembrane protein	11	119.88	NE
MSMEG_1505c	-	integral membrane protein	4	108.75	NE
MSMEG_1506c	-	transcriptional regulator, TetR family protein	12	260.44	NE
MSMEG_1507	-	D-aminopeptidase	7	120.67	NE
MSMEG_1508	-	amino acid permease-associated region	15	91.91	NE
MSMEG_1509c	-	TetR-family protein transcriptional regulator	7	178.25	NE
MSMEG_1511	-	putative oxidoreductase	3	61.33	NE
MSMEG_1510c	-	dTDP-4-dehydrorhamnose 3,5-epimerase	6	33.5	NE
MSMEG_1512c	rfbB	dTDP-glucose 4,6-dehydratase	14	0	ES
MSMEG_1513c	-	hypothetical protein MSMEG_1513	9	218.43	NE
MSMEG_1514c	-	hypothetical protein MSMEG_1514	11	185.4	NE
MSMEG_1515c	-	two-component sensor histidine kinase	14	247.5	NE
MSMEG_1516c	-	thioredoxin reductase	21	333.11	NE
MSMEG_1517c	-	SPFH domain-containing protein/band 7 family protein	8	381.71	NE
MSMEG_1518c	-	hypothetical protein MSMEG_1518	6	427	NE
MSMEG_1519	infA	translation initiation factor IF-1	4	32	NE
MSMEG_1520	rpmJ	50S ribosomal protein L36	0	0	N/A
MSMEG_1521	rpsM	30S ribosomal protein S13	6	7	ES
MSMEG_1522	rpsK	30S ribosomal protein S11	2	0	ES
MSMEG_1523	rpsD	30S ribosomal protein S4	12	7	ES
MSMEG_1524	rpoA	DNA-directed RNA polymerase subunit alpha	11	16	NE
MSMEG_1525	-	50S ribosomal protein L17	4	326	NE
MSMEG_1527	truA	tRNA pseudouridine synthase A	11	101	NE
MSMEG_1526c	-	cutinase	7	243.14	NE
MSMEG_1528c	-	cutinase	11	107	NE
MSMEG_1529c	-	serine esterase, cutinase family protein	7	132	NE
MSMEG_1530c	-	integral membrane protein	11	141.33	NE
MSMEG_1531	-	hypothetical protein MSMEG_1531	3	458	NE
MSMEG_1532c	-	antibiotic biosynthesis monooxygenase	3	90.67	NE
MSMEG_1534	-	hypothetical protein MSMEG_1534	10	44.14	NE
MSMEG_1533c	-	subtilase family protein	9	111.71	NE
MSMEG_1535c	-	hypothetical protein MSMEG_1535	12	75	NE
MSMEG_1536	-	ftsk/SpoIIIE family protein	29	80.47	NE
MSMEG_1537	-	hypothetical protein MSMEG_1537	9	57.8	NE
MSMEG_1538	-	hypothetical protein MSMEG_1538	0	0	N/A
MSMEG_1539	-	hypothetical protein MSMEG_1539	3	113.5	NE
MSMEG_1540c	-	ATP-dependent RNA helicase	5	272.67	NE
MSMEG_1541	-	hypothetical protein MSMEG_1541	2	234	NE
MSMEG_1542	-	transcriptional regulator	6	174.83	NE
MSMEG_1543	-	eptc-inducible aldehyde dehydrogenase	20	139.5	NE
MSMEG_1544	-	PduO protein	1	31	NE
MSMEG_1545c	-	hypothetical protein MSMEG_1545	5	198.8	NE
MSMEG_1546	-	coenzyme B12-dependent glycerol dehydrogenase small subunit	5	78.5	NE
MSMEG_1547	-	glycerol dehydratase large subunit	11	140.88	NE
MSMEG_1548	-	propanediol utilization: dehydratase, medium subunit	3	43.5	NE
MSMEG_1550	-	PduH protein	2	7	NE
MSMEG_1551c	-	hypothetical protein MSMEG_1551	2	87	NE
MSMEG_1552	eat	ethanolamine permease	18	166.72	NE
MSMEG_1553	eutB	ethanolamine ammonia-lyase, large subunit	12	147.91	NE
MSMEG_1554	eutC	ethanolamine ammonia-lyase small subunit	5	185.6	NE
MSMEG_1556	rplM	50S ribosomal protein L13	6	0	ES
MSMEG_1557	rpsI	ribosomal protein S9	5	0	ES
MSMEG_1558	-	hypothetical protein MSMEG_1558	1	299	NE
MSMEG_1559	glmM	phosphoglucosamine mutase	8	108	NE
MSMEG_1560	-	hypothetical protein MSMEG_1560	5	20.67	NE
MSMEG_1561c	-	LysR-family protein trancsriptional regulator	9	68.83	NE
MSMEG_1563	-	short-chain dehydrogenase/reductase SDR	11	87.67	NE
MSMEG_1564c	-	lignostilbene-alpha,beta-dioxygenase	25	70.47	NE
MSMEG_1565	-	transcriptional regulator, TetR family protein	6	176.75	NE
MSMEG_1566c	-	oxidoreductase	21	176.31	NE
MSMEG_1567c	-	hypothetical protein MSMEG_1567	6	168.83	NE
MSMEG_1568	glmS	D-fructose-6-phosphate amidotransferase	23	49	ES
MSMEG_1570	-	carboxylesterase	9	129.6	NE
MSMEG_1569c	-	hypothetical protein MSMEG_1569	2	0	NE
MSMEG_1571c	-	integral membrane protein	10	241.38	NE
MSMEG_1572	-	transcriptional regulator, GntR family protein	15	80	NE
MSMEG_1573	-	carbohydrate kinase family protein	12	200.11	NE
MSMEG_1574	-	glutamate decarboxylase	16	195.25	NE
MSMEG_1575	alr	alanine racemase	12	0	ES
MSMEG_1576	-	alpha/beta hydrolase fold	9	157	NE
MSMEG_1577	-	hypothetical protein MSMEG_1577	2	245	NE
MSMEG_1578	-	peptidase M22, glycoprotease	7	61.6	NE
MSMEG_1579	rimI	ribosomal-protein-alanine acetyltransferase	10	138.62	NE
MSMEG_1580	-	O-sialoglycoprotein endopeptidase	8	134.71	NE
MSMEG_1581	-	hypothetical protein MSMEG_1581	6	167.4	NE
MSMEG_1582	groES	co-chaperonin GroES	5	0	ES
MSMEG_1583	groEL	chaperonin GroEL	4	155	NE
MSMEG_1584	-	hypothetical protein MSMEG_1584	9	139.12	NE
MSMEG_1585	-	cupin domain-containing protein	8	190.14	NE
MSMEG_1586c	-	beta-lactamase	11	133.7	NE
MSMEG_1588	-	hypothetical protein MSMEG_1588	4	307	NE
MSMEG_1587c	-	alpha/beta hydrolase fold	8	159.25	NE
MSMEG_1589c	-	hypothetical protein MSMEG_1589	4	55	NE
MSMEG_1590	-	hypothetical protein MSMEG_1590	1	0	NE
MSMEG_1591	-	TnpC protein	18	97.71	NE
MSMEG_1592	-	hypothetical protein MSMEG_1592	11	151.45	NE
MSMEG_1594	-	enoyl-CoA hydratase	5	141.5	NE
MSMEG_1593c	-	hypothetical protein MSMEG_1593	2	85.5	NE
MSMEG_1595c	-	putative oxidoreductase	4	153.5	NE
MSMEG_1596	-	transcriptional regulator	5	120.33	NE
MSMEG_1597c	-	transcription factor WhiB	3	21	NE
MSMEG_1598	-	hypothetical protein MSMEG_1598	12	186	NE
MSMEG_1599	-	RNA polymerase sigma factor SigD	5	107.6	NE
MSMEG_1600	-	hypothetical protein MSMEG_1600	8	236.5	NE
MSMEG_1601c	-	hypothetical protein MSMEG_1601	9	287.88	NE
MSMEG_1602	guaB	inositol-5-monophosphate dehydrogenase	11	258.5	ES
MSMEG_1603	-	inositol-5-monophosphate dehydrogenase	11	202.12	NE
MSMEG_1604	-	FAD dependent oxidoreductase	20	185.12	NE
MSMEG_1605	phoU	phosphate transport system regulatory protein PhoU	4	154.33	NE
MSMEG_1606	-	benzoylformate decarboxylase	20	48.23	NE
MSMEG_1607	-	putative tautomerase	3	3	NE
MSMEG_1608c	-	glycosyl transferase	31	120.57	NE
MSMEG_1610	guaA	bifunctional GMP synthase/glutamine amidotransferase protein	11	0	ES
MSMEG_1611	-	transcriptional regulator, TetR family protein, putative	5	93	NE
MSMEG_1612	-	extracellular solute-binding protein, family protein 3	11	124.56	NE
MSMEG_1613	-	ABC polar amino acid transporter, inner membrane subunit	6	82	NE
MSMEG_1614	-	glutamine transport ATP-binding protein GlnQ	2	0	NE
MSMEG_1615	ggt	gamma-glutamyltranspeptidase	7	98	NE
MSMEG_1617c	-	kumamolisin	17	281.67	NE
MSMEG_1618c	-	hypothetical protein MSMEG_1618	2	66.5	NE
MSMEG_1619	-	hypothetical protein MSMEG_1619	2	0	NE
MSMEG_1620	-	hypothetical protein MSMEG_1620	5	161.67	NE
MSMEG_1622	-	putative DNA repair polymerase	9	96.62	NE
MSMEG_1621c	-	pyrimidine-specific ribonucleoside hydrolase RihA	6	114.8	NE
MSMEG_1623c	-	short chain dehydrogenase	25	123.94	NE
MSMEG_1624	-	universal stress protein family protein	4	119.5	NE
MSMEG_1625	-	amino acid transporter, putative	21	170.35	NE
MSMEG_1626c	-	putative DNA-binding protein	8	107.6	NE
MSMEG_1628	-	oxidoreductase, short chain dehydrogenase/reductase family protein	9	69	NE
MSMEG_1627c	-	hypothetical protein MSMEG_1627	0	0	N/A
MSMEG_1629c	-	hypothetical protein MSMEG_1629	9	161.5	NE
MSMEG_1630c	-	2,5-dichloro-2,5-cyclohexadiene-1,4-diol dehydrogenase	7	328.67	NE
MSMEG_1631	-	DNA-binding protein	7	246	NE
MSMEG_1633	dnaE2	error-prone DNA polymerase	28	86.65	NE
MSMEG_1632c	-	hypothetical protein MSMEG_1632	3	7	NE
MSMEG_1634	-	forkhead-associated protein	3	277	NE
MSMEG_1635	-	nitroreductase family protein	5	203	NE
MSMEG_1636c	-	RNA methyltransferase, TrmH family protein, group 2	7	271.8	NE
MSMEG_1637	-	periplasmic sensor signal transduction histidine kinase	17	316.14	NE
MSMEG_1638	-	roadblock/LC7 domain-contain protein	3	115	NE
MSMEG_1639	-	hypothetical protein MSMEG_1639	9	310.44	NE
MSMEG_1640	-	ATP/GTP-binding protein	5	301	NE
MSMEG_1641	-	hypothetical protein MSMEG_1641	7	78.8	NE
MSMEG_1642c	-	ABC transporter, ATP-binding protein	26	170.27	NE
MSMEG_1643	-	hypothetical protein MSMEG_1643	22	215.56	NE
MSMEG_1644c	-	hypothetical protein MSMEG_1644	11	148.64	NE
MSMEG_1645c	-	NADH:flavin oxidoreductase/NADH oxidase	11	356.33	NE
MSMEG_1647	-	tetrahydrofolate dehydrogenase/cyclohydrolase FolD	3	0	NE
MSMEG_1646c	-	ribosomal RNA adenine dimethylase family protein	9	55.5	NE
MSMEG_1648	-	putative transcriptional regulator	9	180.71	NE
MSMEG_1649	-	FAD dependent oxidoreductase	15	129.18	NE
MSMEG_1650c	-	methyltransferase type 11	6	138.5	NE
MSMEG_1651c	metX	homoserine O-acetyltransferase	10	188.33	NE
MSMEG_1652c	-	O-acetylhomoserine aminocarboxypropyltransferase	15	233.93	NE
MSMEG_1653c	-	hypothetical protein MSMEG_1653	1	64	NE
MSMEG_1654	-	isocitrate dehydrogenase, NADP-dependent	27	33.24	NE
MSMEG_1655c	-	hydrolase, alpha/beta fold family protein, putative	7	167.67	NE
MSMEG_1656	xth	exodeoxyribonuclease III	4	98.67	NE
MSMEG_1657	trpS	tryptophanyl-tRNA synthetase	13	138	ES
MSMEG_1658	-	ribonuclease, putative	8	216	NE
MSMEG_1659c	-	multidrug resistance protein, SMR family protein	2	354	NE
MSMEG_1660	-	oxidoreductase, 2-nitropropane dioxygenase family protein	3	0	NE
MSMEG_1661c	-	D-alanyl-D-alanine carboxypeptidase	14	115.7	NE
MSMEG_1662c	-	hypothetical protein MSMEG_1662	19	96.62	NE
MSMEG_1663c	-	transcriptional regulator, AsnC family protein	8	45	NE
MSMEG_1664c	-	hypothetical protein MSMEG_1664	6	20	NE
MSMEG_1665	-	gamma-aminobutyraldehyde dehydrogenase	14	140.54	NE
MSMEG_1666	-	RNA polymerase sigma factor SigJ	8	341.83	NE
MSMEG_1668	-	pyridoxamine 5'-phosphate oxidase family protein	3	186.33	NE
MSMEG_1669c	sdhB	succinate dehydrogenase iron-sulfur subunit	9	0	ES
MSMEG_1670c	sdhA	succinate dehydrogenase flavoprotein subunit	26	0	ES
MSMEG_1671c	-	succinate dehydrogenase hydrophobic membrane anchor protein SdhD	9	13	NE
MSMEG_1672c	sdhC	succinate dehydrogenase, cytochrome b556 subunit	9	0	NE
MSMEG_1673	cdd	cytidine deaminase	5	3	NE
MSMEG_1674c	-	hypothetical protein MSMEG_1674	2	47	NE
MSMEG_1675	deoA	thymidine phosphorylase	4	212	NE
MSMEG_1676	add	adenosine deaminase	9	156.67	NE
MSMEG_1678	-	transcriptional regulator, LysR family protein	17	165.71	NE
MSMEG_1677c	aspA	aspartate ammonia-lyase	17	222.38	NE
MSMEG_1679c	-	AmiB	15	76.8	NE
MSMEG_1680c	-	hypothetical protein MSMEG_1680	5	38.5	NE
MSMEG_1681c	-	endoribonuclease L-PSP superfamily protein	6	75.4	NE
MSMEG_1682c	-	flavin-containing monooxygenase FMO	18	117.67	NE
MSMEG_1683c	-	cytosine/purine/uracil/thiamine/allantoin permease family protein	20	155.67	NE
MSMEG_1684c	-	hypothetical protein MSMEG_1684	11	170.27	NE
MSMEG_1685c	-	hypothetical protein MSMEG_1685	0	0	N/A
MSMEG_1686c	-	NPL/P60-family protein secreted protein	5	107.33	NE
MSMEG_1687c	-	hypothetical protein MSMEG_1687	3	117	NE
MSMEG_1688c	-	cupin domain-containing protein	2	87	NE
MSMEG_1689c	-	3-oxoacyl-	5	34.67	NE
MSMEG_1690c	-	putative ECF sigma factor RpoE1	5	66.25	NE
MSMEG_1691c	-	transcriptional regulatory protein	17	69.08	NE
MSMEG_1692	-	ECF-family protein RNA polymerase sigma factor	7	162	NE
MSMEG_1693c	-	succinate dehydrogenase	18	95.9	NE
MSMEG_1694	upp	uracil phosphoribosyltransferase	4	164.5	NE
MSMEG_1695c	-	phosphoglucomutase/phosphomannomutase	8	92	NE
MSMEG_1696c	-	regulatory protein, MarR	2	257	NE
MSMEG_1698	-	putative ammonia monooxygenase superfamily protein	9	161	NE
MSMEG_1697c	-	hypothetical protein MSMEG_1697	7	198.6	NE
MSMEG_1699c	-	pentachlorophenol 4-monooxygenase	9	66.38	NE
MSMEG_1700	-	TetR-family protein transcriptional regulator	4	38.5	NE
MSMEG_1701c	-	purine nucleoside phosphorylase	10	117.22	NE
MSMEG_1702	-	amidohydrolase	7	95	NE
MSMEG_1703	-	amidohydrolase	6	60.2	NE
MSMEG_1704	-	ABC transporter	17	105.55	NE
MSMEG_1705	-	D-xylose transport ATP-binding protein XylG	15	93.25	NE
MSMEG_1706	-	xylose transport system permease protein XylH	13	68.5	NE
MSMEG_1707c	-	phosphatase YfbT	1	57	NE
MSMEG_1708c	-	ribose operon repressor, putative	7	67.67	NE
MSMEG_1709c	-	inner membrane ABC transporter permease protein YjfF	14	186.82	NE
MSMEG_1710c	-	ribose transport system permease protein RbsC	9	56.14	NE
MSMEG_1711c	-	ATP binding protein of ABC transporter	9	70	NE
MSMEG_1712c	-	ABC transporter periplasmic-binding protein YtfQ	5	163.33	NE
MSMEG_1713	araB	ribulokinase	17	62.55	NE
MSMEG_1714	-	L-ribulose-5-phosphate 4-epimerase	8	84.25	NE
MSMEG_1715	araA	L-arabinose isomerase	12	78.1	NE
MSMEG_1716	-	IS3 family protein element, transposase orfA	4	53	NE
MSMEG_1717c	-	ISMsm8, transposase	20	147.38	NE
MSMEG_1720	-	IS1137, transposase orfA	2	286	NE
MSMEG_1721	-	IS1137, transposase orfB	25	117.35	NE
MSMEG_1722c	-	hypothetical protein MSMEG_1722	9	115.57	NE
MSMEG_1723	-	hypothetical protein MSMEG_1723	6	34.33	NE
MSMEG_1724c	-	hypothetical protein MSMEG_1724	7	146.67	NE
MSMEG_1725	-	putative transposase	6	238	NE
MSMEG_1726	-	transposase	17	213.62	NE
MSMEG_1728	-	ISMsm1, transposase orfA	3	250.5	NE
MSMEG_1730	-	ISMsm1, transposase orfB	18	137.71	NE
MSMEG_1732	-	transposase IS116/IS110/IS902	28	163.04	NE
MSMEG_1731c	-	IS6120, transposase	19	190.62	NE
MSMEG_1733	-	hypothetical protein MSMEG_1733	6	114.5	NE
MSMEG_1734c	-	hypothetical protein MSMEG_1734	7	226.5	NE
MSMEG_1735	-	flavoprotein disulfide reductase	11	182.67	NE
MSMEG_1736	-	glycerol-3-phosphate dehydrogenase 2	20	162.29	NE
MSMEG_1737	-	RNA pseudouridine synthase family protein	9	225.33	NE
MSMEG_1738c	-	transmembrane protein	4	140	NE
MSMEG_1740	-	dehydrogenase/reductase SDR family protein member 4	8	298.33	NE
MSMEG_1739c	-	enoyl-CoA hydratase/isomerase family protein	8	77.75	NE
MSMEG_1741c	-	TetR-family protein transcriptional regulator	7	76	NE
MSMEG_1742	-	oxidoreductase	12	93.18	NE
MSMEG_1743	-	Fatty acid desaturase	19	103.67	NE
MSMEG_1744c	-	hypothetical protein MSMEG_1744	12	136.83	NE
MSMEG_1745c	-	transcriptional regulator	10	114.86	NE
MSMEG_1746	-	6-hydroxy-D-nicotine oxidase	11	55	NE
MSMEG_1747	-	RNA polymerase sigma-70 factor	10	168.33	NE
MSMEG_1748	-	hypothetical protein MSMEG_1748	6	72.67	NE
MSMEG_1750	-	hypothetical protein MSMEG_1750	4	36.5	NE
MSMEG_1749c	-	putative monooxygenase	11	114.5	NE
MSMEG_1751c	-	norsolorinic acid reductase	19	155.85	NE
MSMEG_1752c	-	hypothetical protein MSMEG_1752	1	53	NE
MSMEG_1753	mtnN	MTA/SAH nucleosidase	4	81.33	NE
MSMEG_1754	-	hypothetical protein MSMEG_1754	4	401.25	NE
MSMEG_1755c	-	anti-sigm factor, ChrR	5	265.75	NE
MSMEG_1756c	-	endonuclease VIII and DNA n-glycosylase with an AP lyase activity	6	101.4	NE
MSMEG_1757c	-	DEAD/DEAH box helicase	31	187.12	ES
MSMEG_1758c	-	hypothetical protein MSMEG_1758	0	0	N/A
MSMEG_1759	-	hypothetical protein MSMEG_1759	8	322	NE
MSMEG_1761	-	integral membrane protein	21	317.65	NE
MSMEG_1760c	-	short-chain dehydrogenase/reductase SDR	11	183.2	NE
MSMEG_1762c	-	piperideine-6-carboxylic acid dehydrogenase	9	218.12	NE
MSMEG_1763	-	leucine-responsive regulatory protein	7	366.33	NE
MSMEG_1764	-	L-lysine aminotransferase	5	341.2	NE
MSMEG_1765c	-	restriction endonuclease family protein	2	388	NE
MSMEG_1766	-	hypothetical protein MSMEG_1766	1	49	NE
MSMEG_1767	-	hypothetical protein MSMEG_1767	3	306	NE
MSMEG_1768	-	hypothetical protein MSMEG_1768	7	214.33	NE
MSMEG_1769	-	UsfY protein	2	11.5	NE
MSMEG_1770c	-	hypothetical protein MSMEG_1770	0	0	N/A
MSMEG_1771	-	methylase, putative	6	278.33	NE
MSMEG_1772	-	hypothetical protein MSMEG_1772	3	185.33	NE
MSMEG_1773c	-	hypothetical protein MSMEG_1773	15	140.93	NE
MSMEG_1774c	-	hypothetical protein MSMEG_1774	5	241.2	NE
MSMEG_1775	-	cytochrome P450 monooxygenase	9	78	NE
MSMEG_1776c	-	ribonuclease Z	14	75	NE
MSMEG_1777	-	UsfY protein	0	0	N/A
MSMEG_1778c	-	hypothetical protein MSMEG_1778	3	250.67	NE
MSMEG_1779c	-	hypothetical protein MSMEG_1779	3	0	NE
MSMEG_1780c	-	hypothetical protein MSMEG_1780	16	212.64	NE
MSMEG_1781c	-	hypothetical protein MSMEG_1781	4	56.67	NE
MSMEG_1782c	-	oxidoreductase, short chain dehydrogenase/reductase family protein	15	244.5	NE
MSMEG_1783c	-	hypothetical protein MSMEG_1783	4	172.67	NE
MSMEG_1785	-	hypothetical protein MSMEG_1785	19	148.57	NE
MSMEG_1784c	-	type I topoisomerase	17	141.08	NE
MSMEG_1787	-	RsbW protein	5	136.75	NE
MSMEG_1786c	-	STAS domain-containing protein	4	292	NE
MSMEG_1788	-	hypothetical protein MSMEG_1788	3	98.5	NE
MSMEG_1789	-	hypothetical protein MSMEG_1789	3	305	NE
MSMEG_1790	-	hypothetical protein MSMEG_1790	3	161	NE
MSMEG_1791	-	UsfY protein	2	0	NE
MSMEG_1792c	-	hypothetical protein MSMEG_1792	3	228.67	NE
MSMEG_1794	-	dehydrogenase	11	208.38	NE
MSMEG_1793c	-	membrane protein	4	107	NE
MSMEG_1795c	-	2-deoxy-scyllo-inosamine dehydrogenase	10	194	NE
MSMEG_1796c	-	membrane protein	16	274.47	NE
MSMEG_1797c	-	salicylate esterase	6	162.4	NE
MSMEG_1798c	-	major facilitator superfamily protein	23	238.32	NE
MSMEG_1799	-	transcriptional regulator	6	352	NE
MSMEG_1800c	-	hypothetical protein MSMEG_1800	1	52	NE
MSMEG_1801	-	hypothetical protein MSMEG_1801	1	311	NE
MSMEG_1802	-	ChaB protein	5	153.67	NE
MSMEG_1803	-	RsbW protein	3	110	NE
MSMEG_1804	-	RNA polymerase sigma factor SigF	4	311.25	NE
MSMEG_1806	-	hypothetical protein MSMEG_1806	5	126.33	NE
MSMEG_1805c	-	hypothetical protein MSMEG_1805	3	222	NE
MSMEG_1807c	-	acetyl-/propionyl-coenzyme A carboxylase alpha chain	11	134	ES
MSMEG_1808c	-	Fe-S metabolism associated SufE	4	192.67	NE
MSMEG_1809c	-	putative thiosulfate sulfurtransferase	12	182.55	NE
MSMEG_1810c	-	hypothetical protein MSMEG_1810	2	179.5	NE
MSMEG_1811c	maf	Maf-like protein	3	98	NE
MSMEG_1812c	-	hypothetical protein MSMEG_1812	1	0	ES
MSMEG_1813c	-	propionyl-CoA carboxylase beta chain	24	3	ES
MSMEG_1814	-	hypothetical protein MSMEG_1814	4	364.5	NE
MSMEG_1815c	-	hypothetical protein MSMEG_1815	2	275	NE
MSMEG_1818	-	membrane flanked domain-containing protein	5	43.33	NE
MSMEG_1817c	-	transmembrane protein	6	82	NE
MSMEG_1819	purK	phosphoribosylaminoimidazole carboxylase ATPase subunit	6	14.33	NE
MSMEG_1820	purE	phosphoribosylaminoimidazole carboxylase, catalytic subunit	2	39	NE
MSMEG_1821	-	acyl-CoA dehydrogenase	16	192.14	NE
MSMEG_1822	-	biotin-	3	0	NE
MSMEG_1823c	-	hypothetical protein MSMEG_1823	6	284	NE
MSMEG_1824c	-	transcriptional regulator, LytR family protein	9	41.75	NE
MSMEG_1825	rfbD	dTDP-4-dehydrorhamnose reductase	17	26	ES
MSMEG_1826	-	dTDP-RhA:a-D-GlcNAc-diphosphoryl polyprenol, a-3-L-rhamnosyl transferase	14	0	ES
MSMEG_1827c	-	hydrolase, nudix family protein, putative	4	55.5	NE
MSMEG_1829c	-	F420-0--gamma-glutamyl ligase	4	101	NE
MSMEG_1830c	cofD	LPPG:FO 2-phospho-L-lactate transferase	10	160.57	NE
MSMEG_1831	-	transcription factor WhiB	6	137	ES
MSMEG_1832c	-	hypothetical protein MSMEG_1832	7	126	NE
MSMEG_1833	-	hypothetical protein MSMEG_1833	2	0	NE
MSMEG_1834	manB	phosphomannomutase/phosphoglucomutase	15	3	ES
MSMEG_1835	-	TobH protein	9	41.33	ES
MSMEG_1836	manA	mannose-6-phosphate isomerase, class I	8	0	ES
MSMEG_1837c	-	secreted protein	14	251.12	NE
MSMEG_1838	-	cationic amino acid transporter	19	202.5	NE
MSMEG_1839	-	alkane 1-monooxygenase	22	347.58	NE
MSMEG_1840	-	rubredoxin	3	0	NE
MSMEG_1841	-	rubredoxin	2	0	NE
MSMEG_1842	-	transcriptional regulator, TetR family protein	10	237.75	NE
MSMEG_1844c	-	hypothetical protein MSMEG_1844	6	114.67	NE
MSMEG_1845c	-	YghA protein	6	109.2	NE
MSMEG_1846c	-	polysulphide reductase, NrfD	12	237.44	NE
MSMEG_1847c	-	4Fe-4S ferredoxin, iron-sulfur binding protein	11	101.43	NE
MSMEG_1849c	selB	selenocysteine-specific translation elongation factor	8	176.4	NE
MSMEG_1850c	selA	selenocysteine synthase	8	67.33	NE
MSMEG_1852	selD	selenide, water dikinase	11	64.25	NE
MSMEG_1854	-	valosin containing protein-1	12	103.5	NE
MSMEG_1855	-	TPR repeat-containing protein	16	88.69	NE
MSMEG_1856c	-	hypothetical protein MSMEG_1856	11	83.5	NE
MSMEG_1857	-	transposase IstA protein, putative	15	114.7	NE
MSMEG_1858	-	putative transposition helper protein	9	61.5	NE
MSMEG_1859c	-	hypothetical protein MSMEG_1859	5	95.25	NE
MSMEG_1860c	-	hypothetical protein MSMEG_1860	4	152	NE
MSMEG_1861c	-	hypothetical protein MSMEG_1861	12	151.71	NE
MSMEG_1862c	-	transposase	18	184.18	NE
MSMEG_1863c	-	putative transposase	6	225.8	NE
MSMEG_1864c	-	transposase	2	171	NE
MSMEG_1865	-	IS1549, transposase	17	387.93	NE
MSMEG_1866c	-	transposase B	8	54.71	NE
MSMEG_1867c	-	transposase	3	268.5	NE
MSMEG_1868c	-	hypothetical protein MSMEG_1868	9	0	ES
MSMEG_1869c	-	hypothetical protein MSMEG_1869	20	133.63	NE
MSMEG_1870c	-	hypothetical protein MSMEG_1870	52	121.33	NE
MSMEG_1871c	-	hypothetical protein MSMEG_1871	4	75.5	NE
MSMEG_1872c	-	hypothetical protein MSMEG_1872	6	150.67	NE
MSMEG_1873	-	thymidylate kinase	11	0	ES
MSMEG_1874	mtrA	DNA-binding response regulator MtrA	4	30	NE
MSMEG_1875	-	sensor histidine kinase MtrB	8	32.17	NE
MSMEG_1876	-	lipoprotein LpqB	14	99.4	NE
MSMEG_1877	-	hypothetical protein MSMEG_1877	2	53.5	NE
MSMEG_1878	-	S30AE family protein	8	299	NE
MSMEG_1879c	-	hypothetical protein MSMEG_1879	3	310	NE
MSMEG_1881	secA	preprotein translocase subunit SecA	37	68	ES
MSMEG_1880c	-	hypothetical protein MSMEG_1880	7	117.5	NE
MSMEG_1882	-	acyltransferase, ws/dgat/mgat subfamily protein	17	279.67	NE
MSMEG_1883	-	glycine betaine transporter OpuD	16	160.67	NE
MSMEG_1884	-	hypothetical protein MSMEG_1884	5	302.8	NE
MSMEG_1885	-	2Fe-2S iron-sulfur cluster binding domain-containing protein	8	40	NE
MSMEG_1886	-	Fatty acid desaturase	16	27.31	NE
MSMEG_1887	-	hypothetical protein MSMEG_1887	2	37	NE
MSMEG_1888c	-	methyltransferase	7	60	NE
MSMEG_1889c	-	putative ribosome small subunit-dependent GTPase RsgA	4	0	NE
MSMEG_1890c	aroA	3-phosphoshikimate 1-carboxyvinyltransferase	4	0	NE
MSMEG_1891	-	hypothetical protein MSMEG_1891	3	268	NE
MSMEG_1892	-	transferase	11	102.33	NE
MSMEG_1893c	-	UbiE/COQ5 methyltransferase	2	58	NE
MSMEG_1894c	-	short chain dehydrogenase	11	214.4	NE
MSMEG_1895c	-	HTH-type transcriptional regulator AlsR	8	253.29	NE
MSMEG_1896	-	acetyl-CoA acetyltransferase	6	17.33	NE
MSMEG_1897	pcaD	3-oxoadipate enol-lactonase	6	62	NE
MSMEG_1898	-	succinyl-CoA:3-ketoacid-coenzyme A transferase 1, precursor	3	55.67	NE
MSMEG_1899	-	succinyl-CoA:3-ketoacid-coenzyme A transferase subunit B	3	68.33	NE
MSMEG_1900c	-	D-alanyl-D-alanine carboxypeptidase family protein	3	218.33	NE
MSMEG_1901c	-	DNA-binding HTH domain-containing protein	18	169	NE
MSMEG_1902c	-	transcriptional regulator	7	187.6	NE
MSMEG_1903c	-	caib/baif family protein	15	144.86	NE
MSMEG_1904c	-	acyl-CoA dehydrogenase	11	138.17	NE
MSMEG_1905c	-	acyl-CoA dehydrogenase protein	10	123.3	NE
MSMEG_1906c	-	toluate 1,2-dioxygenase electron transfer component	31	105.04	NE
MSMEG_1907c	-	toluate 1,2-dioxygenase beta subunit	14	179.64	NE
MSMEG_1908c	-	benzoate 1,2-dioxygenase alpha subunit	17	145.38	NE
MSMEG_1909	-	putative HTH-type transcriptional regulator YnfL	7	78.5	NE
MSMEG_1910	-	muconate cycloisomerase	11	97.71	NE
MSMEG_1911	catA	catechol 1,2-dioxygenase	9	275.86	NE
MSMEG_1912	-	muconolactone delta-isomerase 1	4	199.33	NE
MSMEG_1913c	ybaK	YbaK/ebsC protein	4	55.33	NE
MSMEG_1914	-	RNA polymerase sigma-70 factor, family protein	10	301.67	NE
MSMEG_1915	-	anti-sigma factor, family protein	4	141	NE
MSMEG_1916c	-	hypothetical protein MSMEG_1916	1	138	NE
MSMEG_1917	-	putative acetyl-CoA carboxylase biotin carboxyl carrier protein subunit	0	0	N/A
MSMEG_1918	-	sensor histidine kinase	6	238.67	NE
MSMEG_1919c	-	transcription factor WhiB	0	0	N/A
MSMEG_1920c	-	diacylglycerol kinase, catalytic region	6	187	NE
MSMEG_1921c	-	SecC motif-containing protein	5	208.6	NE
MSMEG_1922	aroQ	3-dehydroquinate dehydratase, type II	6	0	NE
MSMEG_1923	-	membrane protein	5	57.67	NE
MSMEG_1924c	-	N-acetyltransferase Ats1	5	84.8	NE
MSMEG_1925c	-	isochorismate synthase DhbC	6	10	NE
MSMEG_1926c	-	acid phosphatase	4	131	NE
MSMEG_1927	-	cobyrinic acid a,c-diamide synthase	9	149.12	NE
MSMEG_1928	-	regulatory protein	3	119.33	NE
MSMEG_1929c	-	hypothetical protein MSMEG_1929	13	69.45	NE
MSMEG_1930c	-	DEAD/DEAH box helicase	13	61	NE
MSMEG_1931	-	hypothetical protein MSMEG_1931	8	12.6	NE
MSMEG_1933	-	hypothetical protein MSMEG_1933	1	208	NE
MSMEG_1932c	-	MmpS3 protein	15	147.92	NE
MSMEG_1934	-	ATP-binding protein	1	239	NE
MSMEG_1935c	-	TetR-family protein transcriptional regulator	11	93.8	NE
MSMEG_1936	-	hypothetical protein MSMEG_1936	14	270.42	NE
MSMEG_1937	-	molybdopterin biosynthesis-like protein MoeZ	16	147.87	NE
MSMEG_1938	-	hypothetical protein MSMEG_1938	10	89.12	NE
MSMEG_1939c	-	6-O-methylguanine DNA methyltransferase	3	96	NE
MSMEG_1940c	-	hydrolase, alpha/beta fold family protein	3	86	NE
MSMEG_1941	-	helicase, UvrD/Rep family protein	11	49.5	NE
MSMEG_1943	-	ATP-dependent DNA helicase	20	42.71	NE
MSMEG_1942c	-	integral membrane protein	4	179	NE
MSMEG_1944c	-	membrane protein	4	439	NE
MSMEG_1945	-	ion channel membrane protein	12	36.22	NE
MSMEG_1946	nudC	NADH pyrophosphatase	7	202.67	NE
MSMEG_1947c	-	hypothetical protein MSMEG_1947	5	392.75	NE
MSMEG_1948c	-	hypothetical protein MSMEG_1948	3	115	NE
MSMEG_1949	-	hypothetical protein MSMEG_1949	1	0	NE
MSMEG_1950	-	hypothetical protein MSMEG_1950	3	86	NE
MSMEG_1951	-	hypothetical protein MSMEG_1951	2	113	NE
MSMEG_1952	-	ATP-dependent DNA helicase	19	73	ES
MSMEG_1953	-	transcription factor WhiB	1	0	NE
MSMEG_1954c	-	ABC1 family protein	12	122.5	NE
MSMEG_1956	-	hypothetical protein MSMEG_1956	3	146	NE
MSMEG_1955c	-	hypothetical protein MSMEG_1955	5	71	NE
MSMEG_1957c	-	hypothetical protein MSMEG_1957	2	22.5	NE
MSMEG_1958	-	PDZ domain-containing protein	6	269.25	NE
MSMEG_1959	-	hypothetical protein MSMEG_1959	59	53.21	NE
MSMEG_1960	-	hypothetical protein MSMEG_1960	3	127.5	NE
MSMEG_1961	-	hypothetical protein MSMEG_1961	14	194.08	NE
MSMEG_1962	-	hypothetical protein MSMEG_1962	7	133.5	NE
MSMEG_1963	-	putative transcriptional regulatory protein	25	102.81	NE
MSMEG_1964	-	mitomycin radical oxidase	12	103	NE
MSMEG_1966c	-	hypothetical protein MSMEG_1966	4	232.25	NE
MSMEG_1967	-	TetR-family protein transcriptional regulator	10	158.56	NE
MSMEG_1968c	-	putative oxidoreductase	7	166.83	NE
MSMEG_1969	-	MerR-family protein transcriptional regulator	6	192.6	NE
MSMEG_1970c	-	sigma factor	18	116.5	NE
MSMEG_1971	-	propane monooxygenase hydroxylase large subunit	32	83.19	NE
MSMEG_1972	-	methane monooxygenase component C	15	112.46	NE
MSMEG_1974	-	propane monooxygenase coupling protein	5	99.25	NE
MSMEG_1975	-	amidohydrolase 2	27	123.86	NE
MSMEG_1976	-	hypothetical protein MSMEG_1976	10	52.5	NE
MSMEG_1977	-	alcohol dehydrogenase	9	62.57	NE
MSMEG_1978	groEL	chaperonin GroEL	8	113.8	NE
MSMEG_1979	-	antibiotic biosynthesis monooxygenase	3	44.5	NE
MSMEG_1980c	-	hypothetical protein MSMEG_1980	21	147.77	NE
MSMEG_1981c	-	hypothetical protein MSMEG_1981	5	272	NE
MSMEG_1982	-	acyl-CoA synthase	18	82.17	NE
MSMEG_1983c	-	major facilitator family protein transporter	12	70.56	NE
MSMEG_1984c	-	haloacetate dehalogenase H-1	10	101.11	NE
MSMEG_1985	-	transcriptional regulator, LysR family protein	12	77.57	NE
MSMEG_1986	-	tartrate dehydrogenase	12	128.11	NE
MSMEG_1987	-	hypothetical protein MSMEG_1987	8	181.4	NE
MSMEG_1988	-	hypothetical protein MSMEG_1988	2	65	NE
MSMEG_1989	-	phenoxybenzoate dioxygenase beta subunit	12	80.88	NE
MSMEG_1990	-	hypothetical protein MSMEG_1990	18	94	NE
MSMEG_1991	-	isovaleryl-CoA dehydrogenase	16	68.85	NE
MSMEG_1992	-	L-carnitine dehydratase/bile acid-inducible protein F	8	96	NE
MSMEG_1993	-	MaoC like domain-containing protein	7	84.29	NE
MSMEG_1994	-	HpcH/HpaI aldolase	2	53.5	NE
MSMEG_1995c	-	transcriptional regulator MdcY family protein	4	85.75	NE
MSMEG_1996	-	N5,N10- methylenetetrahydromethanopterin reductase-related protein	11	186.9	NE
MSMEG_1997	-	N-acyl-D-glutamate amidohydrolase	14	81.64	NE
MSMEG_1998	-	hydrolase, alpha/beta fold family protein	13	115.86	NE
MSMEG_1999c	-	hypothetical protein MSMEG_1999	1	3	NE
MSMEG_2000c	-	hypothetical protein MSMEG_2000	7	231.67	NE
MSMEG_2001c	-	sugar transporter	7	160.6	NE
MSMEG_2002	-	IS1096, tnpR protein	10	300.5	NE
MSMEG_2003c	-	IS1096, tnpA protein	9	426.11	NE
MSMEG_2004c	-	arabinose-proton symporter	11	162.44	NE
MSMEG_2005c	-	sugar phosphate isomerase/epimerase	8	62.4	NE
MSMEG_2006c	-	2,3-dihydroxybiphenyl 1,2-dioxygenase	9	77.12	NE
MSMEG_2007c	-	putative HpcE protein	6	140.17	NE
MSMEG_2008	-	hypothetical protein MSMEG_2008	3	22	NE
MSMEG_2009	-	regulatory protein GntR, HTH:GntR, C-	6	102	NE
MSMEG_2010c	-	stress responsive A/B barrel domain superfamily protein	6	129	NE
MSMEG_2011c	-	transcriptional regulator, LacI family protein	10	103.4	NE
MSMEG_2012	hisD	histidinol dehydrogenase	13	146.57	NE
MSMEG_2013	-	oxidoreductase, short chain dehydrogenase/reductase family protein	5	47.5	NE
MSMEG_2014c	-	molybdenum import ATP-binding protein ModC	6	61	NE
MSMEG_2015c	modB	molybdate ABC transporter, permease protein	7	25	NE
MSMEG_2016c	modA	molybdate ABC transporter, periplasmic molybdate-binding protein	3	148	NE
MSMEG_2017c	-	transcriptional regulator, MerR family protein	2	0	NE
MSMEG_2019	-	short-chain dehydrogenase/reductase SDR	2	262	NE
MSMEG_2021	-	lipopolysaccharide biosynthesis acyltransferase, M	28	174.52	NE
MSMEG_2022	-	GntT protein, putative	5	119.75	NE
MSMEG_2023	-	CAIB/BAIF family protein	16	60.08	NE
MSMEG_2024	-	hydroxymethylglutaryl-CoA lyase	2	3	NE
MSMEG_2025	-	putative IclR family protein transcriptional regulator	6	44	NE
MSMEG_2026	-	short chain dehydrogenase	7	167	NE
MSMEG_2027c	-	hypothetical protein MSMEG_2027	8	144.57	NE
MSMEG_2028c	-	chloramphenicol resistance protein	10	88	NE
MSMEG_2029c	-	3-ketoacyl-ACP/CoA redutase	3	58	NE
MSMEG_2030	-	transcriptional regulator, TetR family protein	6	86.75	NE
MSMEG_2031c	-	hypothetical protein MSMEG_2031	0	0	N/A
MSMEG_2032	-	hypothetical protein MSMEG_2032	8	77	NE
MSMEG_2033c	-	oxidoreductase, zinc-binding dehydrogenase family protein	7	84.75	NE
MSMEG_2034	-	aryl-alcohol dehydrogenase	4	38.67	NE
MSMEG_2036	-	hydrolase, alpha/beta fold family protein	8	69.25	NE
MSMEG_2035c	-	amine oxidase	13	108.83	NE
MSMEG_2037	-	hypothetical protein MSMEG_2037	11	101.9	NE
MSMEG_2038	-	monooxygenase, flavin-binding family protein	28	81.04	NE
MSMEG_2039c	-	putative transcriptional regulator	6	15.5	NE
MSMEG_2040	-	hypothetical protein MSMEG_2040	6	70	NE
MSMEG_2042c	-	phosphotransferase enzyme family protein	13	67.14	NE
MSMEG_2043	-	transcriptional regulator, TetR family protein	4	68	NE
MSMEG_2044	-	integral membrane transport protein	18	175.8	NE
MSMEG_2045	-	monoxygenase	19	116.4	NE
MSMEG_2046	-	GlcNAc-PI de-N-acetylase family protein	10	65.71	NE
MSMEG_2048	-	alcohol dehydrogenase	4	31.33	NE
MSMEG_2047c	-	enoyl-CoA hydratase	7	137.75	NE
MSMEG_2049	-	putative transcriptional regulator, TetR family protein	11	67.12	NE
MSMEG_2050c	nuoN	NADH dehydrogenase subunit N	18	89	NE
MSMEG_2051c	nuoM	NADH dehydrogenase subunit M	22	64.33	NE
MSMEG_2052c	nuoL	NADH dehydrogenase subunit L	20	86.54	NE
MSMEG_2053c	nuoK	NADH dehydrogenase subunit K	3	238	NE
MSMEG_2054c	-	NADH dehydrogenase subunit J	7	48.25	NE
MSMEG_2055c	nuoI	NADH dehydrogenase subunit I	14	146.43	NE
MSMEG_2056c	nuoH	NADH dehydrogenase subunit H	13	121	NE
MSMEG_2057c	nuoG	NADH dehydrogenase subunit G	10	91.14	NE
MSMEG_2058c	nuoF	NADH-quinone oxidoreductase, F subunit	23	62.25	NE
MSMEG_2059c	-	NADH dehydrogenase subunit E	9	82.67	NE
MSMEG_2060c	nuoD	NADH dehydrogenase subunit D	20	91.2	NE
MSMEG_2061c	-	NADH dehydrogenase subunit C	16	44.75	NE
[truncated: 4,717 more rows]

## Sheet: lepA SNP clinical strain info
Isolat ID	Nucleotide change	Year seq	Year collected	Genename	Lineage	Country	Sublineage	Studyid	Codon pos	Geneid	Transid	Vartype	Aa change	Ref aa	Altered aa	Annotatn	Refnuc	Altnuc	Cdspos
SRR2101781	170T>C	-	-	lepA	4	ZAF	4.7	IS-1003	57	Rv2404c	NP_216920.1	SNP	Ile57Thr	Ile	Thr	Non-synonymous	A	G	170
ERR229919	379G>A	-	-	lepA	4	RUS	4.2.1	IS-1017	127	Rv2404c	NP_216920.1	SNP	Gly127Ser	Gly	Ser	Non-synonymous	C	T	379
IDR1500072206	457C>G	-	-	lepA	3	USA	NA	IS-1013	153	Rv2404c	NP_216920.1	SNP	Gln153Glu	Gln	Glu	Non-synonymous	G	C	457
IDR1600037103	457C>G	-	-	lepA	3	USA	NA	IS-1013	153	Rv2404c	NP_216920.1	SNP	Gln153Glu	Gln	Glu	Non-synonymous	G	C	457
2566316	565C>T	2013	2005	lepA	4	DEU	4.8	IS-1000	189	Rv2404c	NP_216920.1	SNP	Arg189Cys	Arg	Cys	Non-synonymous	G	A	565
SRR2100706	569A>G	-	-	lepA	3	GBR	NA	IS-1003	190	Rv2404c	NP_216920.1	SNP	Tyr190Cys	Tyr	Cys	Non-synonymous	T	C	569
SRR2100546	569A>G	-	-	lepA	3	GBR	NA	IS-1003	190	Rv2404c	NP_216920.1	SNP	Tyr190Cys	Tyr	Cys	Non-synonymous	T	C	569
SRR2101065	637G>T	-	-	lepA	5	GBR	NA	IS-1003	213	Rv2404c	NP_216920.1	SNP	Gly213Cys	Gly	Cys	Non-synonymous	C	A	637
SRR2101063	637G>T	-	-	lepA	5	GBR	NA	IS-1003	213	Rv2404c	NP_216920.1	SNP	Gly213Cys	Gly	Cys	Non-synonymous	C	A	637
SRR2101293	637G>T	-	-	lepA	5	GBR	NA	IS-1003	213	Rv2404c	NP_216920.1	SNP	Gly213Cys	Gly	Cys	Non-synonymous	C	A	637
SRR2100713	637G>T	-	-	lepA	5	GBR	NA	IS-1003	213	Rv2404c	NP_216920.1	SNP	Gly213Cys	Gly	Cys	Non-synonymous	C	A	637
SRR2101040	637G>T	-	-	lepA	5	GBR	NA	IS-1003	213	Rv2404c	NP_216920.1	SNP	Gly213Cys	Gly	Cys	Non-synonymous	C	A	637
ERR046918	637G>T	-	-	lepA	5	GBR	NA	IS-1003	213	Rv2404c	NP_216920.1	SNP	Gly213Cys	Gly	Cys	Non-synonymous	C	A	637
SRR2100183	637G>T	-	-	lepA	5	GBR	NA	IS-1003	213	Rv2404c	NP_216920.1	SNP	Gly213Cys	Gly	Cys	Non-synonymous	C	A	637
ERR046933	637G>T	-	-	lepA	5	GBR	NA	IS-1003	213	Rv2404c	NP_216920.1	SNP	Gly213Cys	Gly	Cys	Non-synonymous	C	A	637
ERR400492	637G>T	-	-	lepA	5	GBR	NA	IS-1003	213	Rv2404c	NP_216920.1	SNP	Gly213Cys	Gly	Cys	Non-synonymous	C	A	637
ERR552605	637G>T	-	-	lepA	5	SLE	NA	IS-1003	213	Rv2404c	NP_216920.1	SNP	Gly213Cys	Gly	Cys	Non-synonymous	C	A	637
ERR552427	637G>T	-	-	lepA	5	SLE	NA	IS-1003	213	Rv2404c	NP_216920.1	SNP	Gly213Cys	Gly	Cys	Non-synonymous	C	A	637
ERR551620	637G>T	-	-	lepA	5	SLE	NA	IS-1003	213	Rv2404c	NP_216920.1	SNP	Gly213Cys	Gly	Cys	Non-synonymous	C	A	637
ERR551336	637G>T	-	-	lepA	5	SLE	NA	IS-1003	213	Rv2404c	NP_216920.1	SNP	Gly213Cys	Gly	Cys	Non-synonymous	C	A	637
ERR551566	637G>T	-	-	lepA	5	SLE	NA	IS-1003	213	Rv2404c	NP_216920.1	SNP	Gly213Cys	Gly	Cys	Non-synonymous	C	A	637
ERR552261	637G>T	-	-	lepA	5	SLE	NA	IS-1003	213	Rv2404c	NP_216920.1	SNP	Gly213Cys	Gly	Cys	Non-synonymous	C	A	637
IDR1600040970	637G>T	-	-	lepA	5	USA	NA	IS-1013	213	Rv2404c	NP_216920.1	SNP	Gly213Cys	Gly	Cys	Non-synonymous	C	A	637
IDR1600015324	637G>T	-	-	lepA	5	USA	NA	IS-1013	213	Rv2404c	NP_216920.1	SNP	Gly213Cys	Gly	Cys	Non-synonymous	C	A	637
IDR1600048588	637G>T	-	-	lepA	5	USA	NA	IS-1013	213	Rv2404c	NP_216920.1	SNP	Gly213Cys	Gly	Cys	Non-synonymous	C	A	637
IDR1500064035	637G>T	-	-	lepA	5	USA	NA	IS-1013	213	Rv2404c	NP_216920.1	SNP	Gly213Cys	Gly	Cys	Non-synonymous	C	A	637
1727415	637G>T	2013	2007	lepA	5	DEU	NA	IS-1000	213	Rv2404c	NP_216920.1	SNP	Gly213Cys	Gly	Cys	Non-synonymous	C	A	637
SRR2101035	682C>G	-	-	lepA	3	GBR	NA	IS-1003	228	Rv2404c	NP_216920.1	SNP	Pro228Ala	Pro	Ala	Non-synonymous	G	C	682
SRR2101027	682C>G	-	-	lepA	3	GBR	NA	IS-1003	228	Rv2404c	NP_216920.1	SNP	Pro228Ala	Pro	Ala	Non-synonymous	G	C	682
