# Supplementary material for: Clinically relevant mutations in mycobacterial LepA cause rifampicin-specific phenotypic resistance
Source: Sci Rep. 2020 May 21;10:8402. doi: 10.1038/s41598-020-65308-2 (PMC7242378; doi:10.1038/s41598-020-65308-2)
Supplement: Supplementary file 2 — Supplementary Information2. [file 41598_2020_65308_MOESM2_ESM.xlsx]

## Sheet: Sheet1
Basic info			RIF_Plate10			RIF_Plate20			RIF_Liquid10			RIF_Liquid20
#Orf	Name	TA Sites(Number)	log2FC	p-value	q-value	log2FC	p-value	q-value	log2FC	p-value	q-value	log2FC	p-value	q-value
MSMEG_0001	dnaN	8	0	1	1	0	1	1	0	1	1	0	1	1
MSMEG_0002	-	10	-0.74	0.5617	1	-1.34	0.3334	1	-0.52	0.6468	1	-0.16	0.8923	1
MSMEG_0003	recF	11	-3.23	0.1344	1	-1.33	0.5289	1	-1.12	0.5671	1	-0.37	0.8032	1
MSMEG_0004	-	3	1.16	1	1	1.05	1	1	-1.27	1	1	-1.8	1	1
MSMEG_0005	gyrB	22	0.18	1	1	0.49	1	1	-0.22	1	1	1.27	1	1
MSMEG_0006	gyrA	33	0.17	1	1	0	1	1	0	1	1	0	1	1
MSMEG_0007	-	6	-7.42	0.0356	0.89131	-5.3	0.0711	1	-3.63	0.1334	1	-4.74	0.083	1
MSMEG_0009	-	0	0	1	1	0	1	1	0	1	1	0	1	1
MSMEG_0011	-	11	-0.14	0.8549	1	-0.12	0.9143	1	-0.46	0.5642	1	0.06	0.9329	1
MSMEG_0012	-	9	-0.18	0.8344	1	-1.54	0.1336	1	1.03	0.2353	1	0.76	0.5969	1
MSMEG_0014c	FxbA	13	-0.04	0.9742	1	-0.33	0.7769	1	0.17	0.8517	1	-0.14	0.864	1
MSMEG_0015	-	6	-0.28	0.7367	1	-0.17	0.8512	1	10.1	0.5609	1	0.32	0.7255	1
MSMEG_0016	-	1	0	1	1	0	1	1	0	1	1	0	1	1
MSMEG_0017	-	19	0.39	0.5604	1	0.69	0.7952	1	-0.03	0.9527	1	0.1	0.8771	1
MSMEG_0018	-	11	-0.5	0.4217	1	-0.42	0.5763	1	-0.38	0.5573	1	-0.63	0.3469	1
MSMEG_0019	-	202	-0.19	0.3884	1	-0.47	0.0391	0.76115	0.04	0.8575	1	-0.01	0.9524	1
MSMEG_0020c	-	10	-0.27	0.8321	1	0.23	0.8658	1	-1.58	0.2433	1	-1.04	0.3797	1
MSMEG_0021	panD	5	0.18	0.9071	1	0.16	0.908	1	-0.69	0.6135	1	-0.37	0.7173	1
MSMEG_0022	-	18	-0.11	0.8828	1	-0.1	0.9085	1	-0.56	0.4532	1	-0.58	0.4384	1
MSMEG_0023c	-	4	-0.58	0.6662	1	0.23	0.8256	1	-1.02	0.4278	1	-0.86	0.51	1
MSMEG_0024	-	6	-1.27	0.2367	1	-1.6	0.14	1	-1.55	0.1468	1	-1.27	0.221	1
MSMEG_0025c	-	5	-0.13	0.8877	1	-1.36	0.6005	1	-0.72	0.8	1	-0.99	0.6917	1
MSMEG_0026c	-	2	-2.18	1	1	-2.18	1	1	-2.18	1	1	-2.18	1	1
MSMEG_0027	-	8	0.55	0.4779	1	0.79	0.356	1	0.39	0.657	1	0.35	0.6618	1
MSMEG_0028c	-	14	0	1	1	0	1	1	0	1	1	0	1	1
MSMEG_0029	-	5	-5.94	0.0448	1	-3.92	0.0844	1	-4.61	0.0903	1	-5.14	0.088	1
MSMEG_0030c	pknA	12	-0.63	0.7372	1	-0.93	0.7429	1	0.27	0.8756	1	0.01	1	1
MSMEG_0031c	-	20	-5.9	0	0	-5.9	0	0	-2.4	0.0014	0.10003	-3.64	0	0
MSMEG_0032c	-	17	-5.56	0.0002	0.01526	-5.56	0.0001	0.00692	-2.67	0.0542	1	-3.2	0.0094	0.35072
MSMEG_0033c	-	10	-5.17	0.0004	0.02558	-6.14	0.0349	0.70387	-5.17	0.0003	0.03535	-4.36	0.0338	0.85661
MSMEG_0034c	-	10	-7.05	0	0	-5.76	0	0	-2.62	0.0036	0.19657	-3.64	0.0014	0.09897
MSMEG_0035c	-	48	-3.7	0.0017	0.08155	-3.7	0.0016	0.06888	-5.55	0.0026	0.15874	-3.76	0.0083	0.31853
MSMEG_0036c	-	1	0	1	1	0	1	1	0	1	1	0	1	1
MSMEG_0039c	-	4	0.11	0.8725	1	-0.36	0.6181	1	0.21	0.86	1	0.19	0.8046	1
MSMEG_0040c	-	4	0.39	0.8255	1	-0.02	1	1	-0.14	1	1	-0.17	0.8284	1
MSMEG_0041c	-	5	-1.25	0.4157	1	-0.07	0.866	1	0.53	0.8412	1	0.14	0.8416	1
MSMEG_0042	-	6	-0.79	0.8789	1	-2.62	0.7362	1	-1.3	0.7328	1	-2.16	0.7319	1
MSMEG_0043c	-	13	-0.04	0.9805	1	0.04	0.9802	1	-0.12	0.8758	1	-0.05	0.9513	1
MSMEG_0044	-	19	0.52	0.3704	1	1.1	0.23	1	2.1	0.7887	1	-0.56	0.3456	1
MSMEG_0045	-	15	0	0.9973	1	-0.09	0.9148	1	1	0.7415	1	0.76	0.5912	1
MSMEG_0046	-	14	0.29	0.5713	1	-0.11	0.8115	1	-0.47	0.3415	1	-0.4	0.4236	1
MSMEG_0047c	-	4	-0.03	0.9747	1	0.02	1	1	-0.76	0.4913	1	-0.42	0.6113	1
MSMEG_0048	-	10	-0.3	0.7	1	-0.26	0.7596	1	-0.07	0.922	1	-0.26	0.7408	1
MSMEG_0049c	-	9	-0.58	0.4647	1	-0.39	0.7033	1	0.02	0.9813	1	-0.55	0.4352	1
MSMEG_0050	-	3	0.75	0.8383	1	1.02	0.7971	1	-0.6	0.4706	1	-0.68	0.4968	1
MSMEG_0051c	-	1	0	1	1	0	1	1	0	1	1	0	1	1
MSMEG_0052	-	3	-3.68	0.4065	1	-3.68	0.4155	1	1.48	0.3972	1	2.53	0.3918	1
MSMEG_0053c	-	11	-0.46	0.6164	1	-0.63	0.5694	1	-0.14	0.8852	1	-0.13	0.8662	1
MSMEG_0054	-	9	-0.1	0.8894	1	0.01	0.994	1	0.12	0.8455	1	0.14	0.8373	1
MSMEG_0055	-	11	-0.62	0.4818	1	-1.07	0.2493	1	-0.03	0.9521	1	0.03	0.9642	1
MSMEG_0056	-	3	-0.13	0.7014	1	0.01	0.9029	1	0.27	0.7053	1	0.39	0.7029	1
MSMEG_0057	-	6	0.13	0.834	1	0.45	0.6021	1	0.29	0.6495	1	0.09	0.8884	1
MSMEG_0058	-	5	-0.2	0.7574	1	-0.03	1	1	-0.52	0.5532	1	-0.32	0.6951	1
MSMEG_0059	-	21	0.12	0.8411	1	0.17	0.8237	1	0.71	0.255	1	0.72	0.2454	1
MSMEG_0060	-	17	0.23	0.6406	1	0.37	0.4964	1	0.13	0.797	1	0.5	0.3102	1
MSMEG_0061	-	23	-0.04	0.9504	1	-0.16	0.8064	1	0.11	0.8506	1	0.24	0.6631	1
MSMEG_0062	-	16	0.69	0.3158	1	1.04	0.4011	1	0.69	0.237	1	0.41	0.526	1
MSMEG_0063	-	2	-0.01	1	1	0.33	1	1	0.23	1	1	0.29	1	1
MSMEG_0064	-	6	0.18	0.7351	1	0.32	0.5925	1	-0.08	0.902	1	-0.22	0.6148	1
MSMEG_0065	-	2	0.1	1	1	-0.16	0.6686	1	-0.31	1	1	0	1	1
MSMEG_0066	-	3	0.39	1	1	-0.31	0.8026	1	-0.39	0.8006	1	-0.32	0.7994	1
MSMEG_0067	-	12	0.47	0.4774	1	1.08	0.2305	1	0.2	0.7595	1	0.44	0.5271	1
MSMEG_0068	-	9	-0.15	0.8262	1	0.63	0.6172	1	-0.04	0.944	1	0.15	0.8053	1
MSMEG_0069	-	11	-0.11	0.7959	1	0.62	0.3123	1	-0.38	0.3985	1	-0.45	0.3286	1
MSMEG_0070	-	6	-1.15	0.2458	1	-2.71	0.0411	0.7864	-1.9	0.1202	1	-3.43	0.0303	0.80433
MSMEG_0071	-	46	0.15	0.7197	1	0.62	0.397	1	0.04	0.9138	1	-0.06	0.8716	1
MSMEG_0074	-	16	-0.04	0.9317	1	0.44	0.3972	1	0	0.9935	1	-0.12	0.7925	1
MSMEG_0075	-	7	0.22	0.8405	1	-0.57	0.7045	1	0.95	0.7226	1	0.76	0.6694	1
MSMEG_0076	-	14	0.18	0.7488	1	-0.44	0.4776	1	-0.34	0.5173	1	-0.14	0.8037	1
MSMEG_0077c	-	5	-0.53	0.8422	1	-0.01	1	1	-0.08	0.8079	1	-0.28	0.7072	1
MSMEG_0078c	-	6	-0.34	0.7315	1	-0.55	0.583	1	0.62	0.5235	1	0.27	0.7876	1
MSMEG_0079c	-	9	-0.21	0.7385	1	-0.15	0.8355	1	-0.33	0.6022	1	-0.16	0.8051	1
MSMEG_0080c	-	9	0.1	0.8774	1	-0.61	0.466	1	0.32	0.6424	1	-0.1	0.8887	1
MSMEG_0081c	-	2	0.37	1	1	0.34	1	1	-2.59	1	1	0.2	1	1
MSMEG_0082c	-	15	0.54	0.5477	1	1.54	0.0936	1	-0.14	0.846	1	0.22	0.758	1
MSMEG_0083c	-	13	0.51	0.4783	1	1.26	0.3071	1	0.54	0.5338	1	0.47	0.5684	1
MSMEG_0084c	-	2	0.98	0.6707	1	0.75	1	1	0.48	0.6676	1	0.72	0.6596	1
MSMEG_0085c	-	13	-0.06	0.9487	1	0.42	0.7419	1	0.09	0.9281	1	0.23	0.7995	1
MSMEG_0086c	-	5	-1.67	0.1402	1	1.3	0.9614	1	0.05	1	1	0.1	0.8667	1
MSMEG_0087c	-	4	-0.46	0.601	1	-1.1	0.5155	1	0.27	0.5709	1	-0.64	0.7209	1
MSMEG_0088	ptsI	10	-0.22	0.7922	1	-0.05	0.9507	1	-0.03	0.9746	1	-0.12	0.8802	1
MSMEG_0089	-	8	0.12	0.8985	1	0.4	0.7387	1	-0.38	0.714	1	-0.35	0.7289	1
MSMEG_0090c	-	17	-0.24	0.7621	1	-0.1	0.9069	1	-0.27	0.7632	1	-0.14	0.8392	1
MSMEG_0091c	-	14	0.04	0.9395	1	0.49	0.4044	1	-0.78	0.1657	1	-0.67	0.2425	1
MSMEG_0092	-	13	0.28	0.7088	1	0.16	0.8395	1	-0.97	0.258	1	-0.56	0.458	1
MSMEG_0093	-	13	-0.11	0.8943	1	-0.88	0.3317	1	-0.24	0.7176	1	-0.39	0.5701	1
MSMEG_0094c	-	2	-0.65	1	1	0.55	1	1	-0.47	0.6646	1	-0.77	0.6714	1
MSMEG_0095	-	12	0.24	0.7101	1	0.46	0.4975	1	-0.31	0.5974	1	-0.09	0.8903	1
MSMEG_0096	-	10	0.21	0.6886	1	-0.12	0.8279	1	-0.23	0.654	1	-0.08	0.8847	1
MSMEG_0097	-	8	-0.8	0.6411	1	-0.78	0.6386	1	-0.38	0.7073	1	-0.55	0.6328	1
MSMEG_0098	-	4	-0.18	0.8109	1	0.04	0.9172	1	0.24	0.9442	1	0.14	0.9213	1
MSMEG_0099	-	4	0.52	0.4294	1	0.27	0.7635	1	0.38	0.6281	1	0.2	0.8289	1
MSMEG_0100c	-	5	-2.16	0.0399	0.97799	-4.66	0.0303	0.63992	-0.8	0.2238	1	-1.2	0.0822	1
MSMEG_0101	-	4	-0.39	0.5488	1	-0.55	0.5925	1	0.16	0.8064	1	-0.29	0.6907	1
MSMEG_0102c	-	6	-0.98	0.2983	1	-1.31	0.2023	1	-0.93	0.3547	1	-0.46	0.5957	1
MSMEG_0103c	-	11	-0.4	0.6022	1	-0.48	0.5418	1	-0.03	0.9603	1	-0.03	0.9747	1
MSMEG_0104c	-	7	0.16	0.851	1	0.13	0.8919	1	0.31	0.7546	1	-0.18	0.8133	1
MSMEG_0105	-	4	-1.49	0.1743	1	-0.94	0.4829	1	-0.31	0.6842	1	-0.22	0.8285	1
MSMEG_0106	-	11	-0.12	0.9634	1	-1.03	0.4673	1	-0.01	0.9985	1	-0.16	0.8573	1
MSMEG_0107c	-	21	-0.05	0.9326	1	-0.68	0.3198	1	2.23	0.0051	0.25372	2.15	0.0043	0.21551
MSMEG_0108c	-	15	-0.02	0.9671	1	-0.03	0.9435	1	-0.28	0.5078	1	-0.04	0.9329	1
MSMEG_0109c	pntB	12	-0.13	0.8497	1	0	0.9989	1	-0.09	0.8494	1	-0.28	0.6998	1
MSMEG_0110c	pntA	15	-0.27	0.5517	1	-0.11	0.8202	1	-0.27	0.5652	1	-0.33	0.4563	1
MSMEG_0111c	-	12	-0.13	0.8059	1	0.4	0.6419	1	0.11	0.8217	1	0.17	0.7513	1
MSMEG_0112c	-	2	0.73	1	1	-0.75	1	1	0.42	1	1	-0.43	1	1
MSMEG_0113	-	9	0.31	0.7277	1	0.47	0.6748	1	0.69	0.861	1	0.19	0.8347	1
MSMEG_0114	-	7	0.13	0.8582	1	-0.27	0.7042	1	-0.04	0.9518	1	0.03	0.9624	1
MSMEG_0115c	dehII	8	-0.09	1	1	-0.27	0.8556	1	-0.75	0.8812	1	-0.08	1	1
MSMEG_0116	-	3	-0.12	0.8073	1	-0.56	0.7003	1	-0.31	0.706	1	0.1	1	1
MSMEG_0117c	-	13	-0.25	0.6731	1	-0.06	0.9393	1	0.07	0.8938	1	0.05	0.9215	1
MSMEG_0118	-	3	-0.39	0.7055	1	-1.04	0.7029	1	0.43	1	1	0.61	1	1
MSMEG_0119c	-	3	0.05	1	1	0	1	1	-0.46	0.7024	1	-0.88	0.658	1
MSMEG_0120	-	14	-0.9	0.0353	0.88792	-0.07	0.9237	1	-0.76	0.1235	1	-0.83	0.0449	1
MSMEG_0121	-	6	0.13	0.9041	1	0.02	0.9927	1	-0.21	0.8567	1	-0.1	0.8794	1
MSMEG_0122	-	14	-0.19	0.8105	1	0.37	0.6799	1	0.04	0.9697	1	0.47	0.6721	1
MSMEG_0123	-	4	-0.66	0.4959	1	-1.79	0.149	1	0.11	0.9313	1	-0.82	0.3786	1
MSMEG_0124c	-	5	-0.08	0.8842	1	-0.65	0.6406	1	-0.92	0.4277	1	-0.45	0.6399	1
MSMEG_0125	-	16	-0.15	0.8238	1	-0.52	0.4895	1	0.42	0.5691	1	-0.02	0.9754	1
MSMEG_0126c	-	10	-0.51	0.5883	1	0.33	0.9091	1	-0.68	0.4803	1	-0.55	0.5831	1
MSMEG_0127c	-	3	0.53	1	1	-1.68	1	1	0.22	1	1	-0.32	1	1
MSMEG_0128	-	5	0.47	0.4571	1	0.6	0.3755	1	0.67	0.1762	1	0.73	0.2089	1
MSMEG_0129	-	4	0	1	1	0	1	1	0	1	1	0	1	1
MSMEG_0130c	-	3	-0.89	0.2689	1	-1.81	0.0667	1	-0.68	0.2646	1	-0.41	0.3467	1
MSMEG_0131	-	12	-0.35	0.6047	1	-0.71	0.3367	1	0.01	0.9882	1	-0.01	0.98	1
MSMEG_0132	-	7	-0.37	0.6304	1	0.27	0.7697	1	-0.49	0.5397	1	-0.38	0.6693	1
MSMEG_0133	-	11	-0.41	0.5674	1	-0.03	0.9703	1	-0.32	0.6184	1	-0.4	0.5563	1
MSMEG_0134	-	15	-0.16	0.7803	1	-0.73	0.2208	1	-0.54	0.3316	1	-0.23	0.6974	1
MSMEG_0135	-	8	-0.12	0.8791	1	0.64	0.4162	1	-0.73	0.3081	1	-0.71	0.3136	1
MSMEG_0136	-	12	-0.04	0.9355	1	0.86	0.6995	1	-0.3	0.7436	1	0.31	0.8462	1
MSMEG_0137	-	14	0.16	0.8392	1	-0.14	0.895	1	-0.71	0.3136	1	-0.53	0.4587	1
MSMEG_0138	-	7	-1.3	0.4673	1	-1.38	0.4306	1	-0.44	0.7358	1	-1.09	0.4895	1
MSMEG_0139	-	20	-0.06	0.8852	1	0.43	0.5482	1	-0.5	0.2114	1	-0.48	0.2178	1
MSMEG_0140	-	8	-0.01	0.9873	1	-0.09	0.9076	1	0.31	0.5865	1	-0.35	0.4953	1
MSMEG_0141	-	7	-0.27	0.7923	1	0.53	0.5612	1	-0.37	0.7346	1	-0.43	0.6764	1
MSMEG_0142	-	4	0.64	0.5675	1	-0.47	0.5759	1	-0.4	0.7413	1	-0.73	0.4059	1
MSMEG_0143	-	9	0.32	0.8322	1	0.44	0.7867	1	-0.34	0.6326	1	-0.64	0.535	1
MSMEG_0144c	-	17	0.15	0.872	1	-0.01	0.9927	1	0.34	0.7057	1	-0.37	0.6782	1
MSMEG_0145	-	3	0.18	1	1	-3.02	0.3927	1	-3.02	0.4037	1	-1.32	0.6927	1
MSMEG_0146c	-	8	0.46	0.7501	1	0.63	0.7807	1	-0.01	1	1	0.11	0.874	1
MSMEG_0147c	-	19	0.2	0.583	1	-0.43	0.3142	1	0.04	0.9194	1	0.06	0.8721	1
MSMEG_0148c	-	4	-0.14	0.7148	1	0.45	1	1	0.63	1	1	-0.14	0.7122	1
MSMEG_0149c	-	14	0.29	0.775	1	1.63	0.5892	1	-0.82	0.4465	1	-0.02	0.9853	1
MSMEG_0150c	-	12	0.09	0.91	1	-1.17	0.1729	1	0.59	0.5304	1	0.61	0.413	1
MSMEG_0151c	-	1	-0.51	1	1	-1.92	1	1	-0.6	1	1	-1.13	1	1
MSMEG_0152c	-	10	0.11	0.9205	1	0.63	0.6528	1	-0.22	0.8152	1	-0.19	0.8525	1
MSMEG_0153	panE	9	0.23	0.7606	1	0.5	0.8154	1	-0.05	0.9434	1	0.14	0.8431	1
MSMEG_0154	pyk	7	0.01	0.9924	1	-1.87	0.0683	1	0.39	0.6364	1	0.32	0.7227	1
MSMEG_0155c	-	2	-0.32	0.6705	1	-4.47	0.327	1	0.17	1	1	0.12	1	1
MSMEG_0156	-	8	0.1	0.9568	1	0.57	0.6361	1	0.3	0.823	1	0.08	0.9301	1
MSMEG_0157	-	17	-1.22	0.1507	1	-2.31	0.0369	0.7332	-0.07	0.9306	1	0	0.9983	1
MSMEG_0158	-	17	0.27	0.7225	1	0.67	0.7584	1	-0.1	0.8618	1	0.05	0.9341	1
MSMEG_0159	-	3	-0.34	0.7913	1	0.3	0.807	1	0.28	1	1	-0.59	0.6033	1
MSMEG_0160	-	14	-0.57	0.5477	1	-0.79	0.4253	1	-0.6	0.5311	1	-0.64	0.4952	1
MSMEG_0161	-	25	-0.12	0.8283	1	-0.08	0.8969	1	-0.09	0.8581	1	-0.21	0.6802	1
MSMEG_0162	-	3	0.01	1	1	0.64	1	1	1.09	1	1	1.42	1	1
MSMEG_0163c	-	4	0.56	0.686	1	-0.33	0.8283	1	-0.87	0.5459	1	0.35	0.7749	1
MSMEG_0164c	-	19	0.29	0.7739	1	0.1	0.9197	1	0.19	0.7862	1	0.16	0.8419	1
MSMEG_0165	fdhD	6	-0.23	0.8124	1	-0.08	0.9477	1	-0.28	0.7997	1	-0.24	0.7856	1
MSMEG_0166c	-	11	-1.31	0.1646	1	-0.53	0.5619	1	0.06	0.9372	1	0.06	0.9341	1
MSMEG_0167c	-	21	-0.26	0.614	1	-0.31	0.5207	1	-0.25	0.5743	1	-0.24	0.5592	1
MSMEG_0168	-	11	0.21	0.7593	1	0.72	0.3518	1	0.08	0.9083	1	0.03	0.9651	1
MSMEG_0169c	-	0	0	1	1	0	1	1	0	1	1	0	1	1
MSMEG_0170	-	25	-0.33	0.5582	1	0.51	0.9656	1	-0.19	0.7014	1	-0.14	0.7646	1
MSMEG_0171	-	8	1.57	0.5799	1	2.55	0.8585	1	-0.13	0.9127	1	0.05	0.9604	1
MSMEG_0172c	-	10	0.93	0.5168	1	1.67	0.8211	1	0.37	0.618	1	-0.15	0.8164	1
MSMEG_0173c	-	2	0.37	0.6659	1	0	1	1	-0.37	1	1	0.15	1	1
MSMEG_0174c	-	3	0.36	1	1	-2.07	0.5041	1	-0.17	0.7952	1	0.13	1	1
MSMEG_0175	-	6	-0.73	0.5197	1	0.27	0.7801	1	0.27	0.7974	1	-0.17	0.8227	1
MSMEG_0176	-	7	0.12	0.882	1	0.14	0.8809	1	-0.66	0.4197	1	-0.54	0.5018	1
MSMEG_0177	-	13	-1.01	0.266	1	-0.1	0.9143	1	0.35	0.6782	1	-0.19	0.8139	1
MSMEG_0178	-	6	-0.41	0.5594	1	-0.1	0.8979	1	-0.16	0.8198	1	0.27	0.6657	1
MSMEG_0179c	-	3	0	1	1	0	1	1	0	1	1	0	1	1
MSMEG_0180c	-	4	-0.64	0.7126	1	0.44	1	1	-0.52	0.7117	1	-0.05	1	1
MSMEG_0181	-	13	0.26	0.8289	1	0.89	0.6375	1	0.18	0.7892	1	0.19	0.768	1
MSMEG_0182	-	19	-0.13	0.8742	1	0.24	0.8123	1	0.02	0.9737	1	0.07	0.9354	1
MSMEG_0183c	-	5	-0.21	0.7356	1	-0.79	0.5977	1	-0.55	0.7097	1	-0.4	0.7431	1
MSMEG_0184	-	16	0.11	0.9029	1	0.42	0.8081	1	0.66	0.6634	1	0.73	0.5031	1
MSMEG_0185c	-	34	0.04	0.9375	1	-0.01	0.9857	1	-0.05	0.9153	1	2.43	0.5763	1
MSMEG_0186c	-	3	0.37	0.7995	1	0.02	1	1	0.2	1	1	0.06	0.8001	1
MSMEG_0187c	-	10	0.74	0.4404	1	0.93	0.3052	1	0.32	0.6853	1	0.14	0.8622	1
MSMEG_0188	-	0	0	1	1	0	1	1	0	1	1	0	1	1
MSMEG_0189c	anmK	13	0	0.9995	1	0.19	0.7936	1	-0.21	0.7345	1	-0.24	0.6879	1
MSMEG_0190c	-	23	0.03	0.9502	1	-0.08	0.8952	1	0.12	0.8231	1	-0.01	0.9797	1
MSMEG_0191c	-	2	-0.29	1	1	-4.16	1	1	0.33	1	1	-0.47	1	1
MSMEG_0192	-	7	0.07	0.9151	1	-1.84	0.0774	1	1.03	0.2793	1	0.66	0.3785	1
MSMEG_0193	murQ	6	-0.48	0.5895	1	0.04	0.9994	1	0.42	0.7423	1	0.67	0.5786	1
MSMEG_0194c	-	8	0.76	0.2887	1	-0.52	0.4618	1	0.02	0.9768	1	0.22	0.742	1
MSMEG_0195	-	25	-0.34	0.528	1	-0.17	0.7828	1	0.04	0.9436	1	-0.1	0.8586	1
MSMEG_0196	-	14	0.21	0.7917	1	0.61	0.7676	1	0.48	0.4428	1	-0.09	0.8772	1
MSMEG_0197c	-	6	-0.33	0.6335	1	0.09	0.9376	1	0.4	0.7004	1	0.22	0.7469	1
MSMEG_0198c	-	8	-0.21	0.8856	1	0.59	0.7193	1	0.18	0.9027	1	-0.13	0.9203	1
MSMEG_0200	-	23	-0.21	0.6637	1	0.08	0.925	1	-0.24	0.6173	1	-0.02	0.9635	1
MSMEG_0201c	-	6	0.41	0.7254	1	0.46	0.7074	1	0.32	0.7891	1	0.61	0.6389	1
MSMEG_0202	-	9	0.25	0.7606	1	0.36	0.6586	1	0.3	0.6831	1	0.2	0.7957	1
MSMEG_0203c	-	10	0.1	0.8324	1	0.19	0.6898	1	0.16	0.7679	1	0.23	0.6515	1
MSMEG_0204	-	12	-0.21	0.6942	1	-0.25	0.6585	1	-0.06	0.9043	1	0.17	0.762	1
MSMEG_0205c	-	4	-0.57	0.5741	1	-2.34	0.0044	0.14924	2.8	0.6795	1	1.18	0.6295	1
MSMEG_0206c	-	20	-0.41	0.5711	1	-0.81	0.334	1	-0.25	0.6671	1	-0.19	0.7657	1
MSMEG_0207	-	3	-0.57	0.9044	1	-5.66	0.4101	1	-0.27	1	1	-3.12	0.394	1
MSMEG_0208	-	7	-0.61	0.483	1	-0.71	0.4252	1	-0.37	0.6468	1	-0.04	0.9609	1
MSMEG_0209	-	3	-0.18	0.8679	1	-0.24	0.8991	1	0.04	1	1	-0.29	0.6946	1
MSMEG_0210c	-	19	-0.03	0.944	1	0.46	0.4855	1	0.04	0.9459	1	-0.16	0.7643	1
MSMEG_0211c	-	19	1.01	0.2281	1	1.56	0.1772	1	0.02	0.9557	1	0.21	0.582	1
MSMEG_0212c	-	4	-0.49	0.7668	1	-0.75	0.5689	1	-0.23	0.8537	1	-0.03	0.9127	1
MSMEG_0213c	-	9	0.1	0.8563	1	-0.06	0.9163	1	0.17	0.741	1	0.24	0.6696	1
MSMEG_0214c	-	12	0.36	0.5803	1	0.09	0.9048	1	0.79	0.5021	1	0.14	0.8085	1
MSMEG_0215c	-	8	-0.27	0.7535	1	-1.36	0.3525	1	0.37	0.717	1	0.4	0.7071	1
MSMEG_0216	-	10	-0.3	0.6377	1	-0.1	0.888	1	-0.19	0.7788	1	0.06	0.936	1
MSMEG_0217c	-	11	-0.34	0.6056	1	-0.41	0.5474	1	-0.1	0.8717	1	-0.15	0.8202	1
MSMEG_0218	-	6	0.32	0.6132	1	0.01	0.9892	1	-0.23	0.6831	1	-0.51	0.4583	1
MSMEG_0219c	-	12	-0.13	0.8433	1	-0.17	0.7967	1	-0.05	0.9334	1	-0.02	0.9738	1
MSMEG_0220	-	12	-0.56	0.4608	1	-1.69	0.0895	1	1.19	0.2154	1	1.1	0.2078	1
MSMEG_0221	-	8	-3.8	0.0139	0.42822	-4.63	0.0071	0.21383	2.15	0.1159	1	2.04	0.1439	1
MSMEG_0222	-	8	-0.23	0.7289	1	0.08	0.9284	1	0.25	0.7131	1	0.03	0.9657	1
MSMEG_0223	-	5	-1.32	0.3954	1	-2.02	0.362	1	0.3	0.917	1	0.43	0.8803	1
MSMEG_0224	-	5	0.49	0.5183	1	0.47	0.6669	1	0.27	0.729	1	0.14	0.7953	1
MSMEG_0225c	-	30	-0.81	0.0505	1	-2.54	0	0	-0.08	0.8309	1	0	0.9907	1
MSMEG_0226c	-	4	-0.35	0.62	1	-0.67	0.4797	1	-0.07	0.8655	1	0	1	1
MSMEG_0227	-	4	-0.59	0.4556	1	-3.49	0.0573	0.98674	-0.09	0.9027	1	-0.46	0.5088	1
MSMEG_0228	-	31	0.05	0.9137	1	0.2	0.7007	1	-0.26	0.5829	1	0.02	0.9782	1
MSMEG_0229c	ilvD	9	0.07	0.9453	1	0.56	0.6502	1	-0.09	0.8903	1	0.46	0.6437	1
MSMEG_0230	-	5	-1.08	0.4846	1	-0.87	0.5768	1	-0.4	0.7254	1	-0.26	0.7646	1
MSMEG_0231c	-	2	0.89	1	1	-2.02	0.3316	1	0.4	0.6676	1	-0.03	1	1
MSMEG_0232	-	8	-0.18	0.614	1	0.1	0.8651	1	-0.25	0.4818	1	-0.14	0.7246	1
MSMEG_0233	-	10	-3.79	0	0	-8.92	0	0	0.89	0.1423	1	0.81	0.1925	1
MSMEG_0234c	-	25	-5.15	0	0	-7.23	0	0	-2.73	0	0	-2.89	0	0
MSMEG_0235	-	4	-0.45	0.7474	1	-0.86	0.4746	1	-0.26	0.626	1	0.21	0.8909	1
MSMEG_0236	-	4	-0.15	0.8024	1	1.18	0.2552	1	-0.01	0.9718	1	0.33	0.7125	1
MSMEG_0237	-	9	0.06	0.9284	1	-0.15	0.8346	1	0.03	0.9712	1	0.05	0.9484	1
MSMEG_0238c	-	6	-0.33	0.5708	1	-0.37	0.4801	1	0.11	0.8541	1	-0.01	0.9884	1
MSMEG_0239c	-	12	0.22	0.6418	1	-0.01	0.9907	1	-0.15	0.7701	1	-0.12	0.8069	1
MSMEG_0240c	-	5	-7.39	0.0444	1	-7.39	0.046	0.8464	-3.75	0.1673	1	-5.02	0.1167	1
MSMEG_0241c	-	17	-7.82	0	0	-7.82	0	0	-4.37	0	0	-4.81	0	0
MSMEG_0242	-	2	0.81	0.6667	1	1.12	0.3289	1	-0.32	0.6545	1	-0.36	0.6648	1
MSMEG_0243	-	4	-0.64	0.6603	1	-1.27	0.5559	1	-1.33	0.459	1	-1.91	0.2599	1
MSMEG_0244	-	5	-1.02	0.4383	1	-2.11	0.2023	1	-1.8	0.1878	1	-2.51	0.1323	1
MSMEG_0245c	-	2	-0.95	0.6698	1	-0.36	0.6652	1	0.92	1	1	0.17	1	1
MSMEG_0246	-	3	-0.19	0.7641	1	-1.66	0.1956	1	-2.35	0.0992	1	-1.88	0.1049	1
MSMEG_0247c	-	15	-0.06	0.9103	1	0.04	0.9511	1	0.9	0.3434	1	0.23	0.5674	1
MSMEG_0248c	-	10	-0.42	0.5421	1	-1.2	0.1213	1	-0.43	0.4873	1	-0.81	0.239	1
MSMEG_0249	-	8	-0.09	0.9003	1	0.88	0.5784	1	-0.04	0.9546	1	-0.83	0.314	1
MSMEG_0250c	MmpL3	21	-0.22	1	1	-0.22	1	1	1.8	1	1	1.27	1	1
MSMEG_0251c	-	10	-3.19	0.103	1	-1.94	0.296	1	-1.42	0.3322	1	-1.21	0.4088	1
MSMEG_0252c	trmB	6	-1.35	0.2461	1	-0.43	0.6711	1	-1.84	0.1137	1	-1.52	0.1691	1
MSMEG_0253	-	3	-0.59	0.9003	1	-2.06	0.3984	1	-0.65	0.7053	1	0.37	0.8965	1
MSMEG_0254	-	10	-0.54	0.5869	1	-0.71	0.49	1	-0.32	0.7199	1	0.86	0.4587	1
MSMEG_0255	pckA	15	0.08	0.9075	1	-0.29	0.7113	1	1.65	0.039	1	1.68	0.0268	0.76266
MSMEG_0256	-	9	-0.01	0.986	1	-0.43	0.5591	1	0.09	0.8963	1	0.33	0.641	1
MSMEG_0257	-	20	-0.3	0.6908	1	-0.25	0.7405	1	-0.53	0.4415	1	-0.26	0.7057	1
MSMEG_0258c	-	5	-1.48	0.4428	1	-3.85	0.4493	1	0.87	0.8818	1	-0.39	1	1
MSMEG_0259	-	4	0.72	0.2297	1	0.57	0.4963	1	0.3	0.6983	1	0.14	0.8566	1
MSMEG_0260	-	8	-0.32	0.5077	1	-0.32	0.4928	1	0.21	0.6624	1	-0.21	0.6398	1
MSMEG_0261	-	8	-0.6	0.6187	1	-0.25	0.8153	1	-0.23	0.8349	1	-0.41	0.7213	1
MSMEG_0262	-	5	-0.82	0.3055	1	-0.53	0.4847	1	-0.18	0.7863	1	-0.13	0.8813	1
MSMEG_0263	-	13	-0.01	1	1	-1.7	0.4067	1	0.14	0.9768	1	0.3	0.8435	1
MSMEG_0264	-	7	-1.51	0.2732	1	-1.01	0.431	1	-0.52	0.622	1	-0.9	0.4502	1
MSMEG_0265c	-	4	-1.7	0.4324	1	-0.51	0.8265	1	0.04	1	1	-0.73	0.7184	1
MSMEG_0266	-	15	0.37	0.66	1	0.96	0.3195	1	0.32	0.6807	1	0.05	0.9481	1
MSMEG_0267	-	12	-0.15	0.8745	1	0.19	0.9519	1	-0.12	0.8697	1	-0.35	0.6612	1
MSMEG_0268c	-	12	-0.07	0.9153	1	0.38	0.7643	1	2.19	0.0285	0.84616	1.9	0.0447	1
MSMEG_0269c	-	8	0.14	0.7996	1	0.13	0.8132	1	-1.51	0.6039	1	-1.74	0.5366	1
MSMEG_0270c	-	10	-1.02	0.1944	1	-2.7	0.0155	0.39732	-3.26	0.0124	0.4601	-2.67	0.0161	0.53265
MSMEG_0271c	-	12	-0.25	0.7738	1	0.58	0.6746	1	1.32	0.6266	1	1.41	0.4755	1
MSMEG_0272c	-	1	0	1	1	0	1	1	0	1	1	0	1	1
MSMEG_0273c	-	1	0	1	1	0	1	1	0	1	1	0	1	1
MSMEG_0274c	-	2	0	1	1	0	1	1	0	1	1	0	1	1
MSMEG_0275c	-	8	0	1	1	-0.25	0.8154	1	0.48	0.6261	1	0.43	0.6581	1
MSMEG_0276c	-	13	-0.03	0.9612	1	0.73	0.7195	1	1.03	0.1923	1	1.06	0.1978	1
MSMEG_0277c	-	13	0.66	0.4166	1	0.6	0.3997	1	1.5	0.0754	1	1.51	0.0577	1
MSMEG_0278c	-	1	0.5	1	1	-3.51	1	1	0.61	1	1	-0.41	1	1
MSMEG_0279	-	24	-0.67	0.2591	1	0.05	0.9597	1	0.46	0.4285	1	0.41	0.4804	1
MSMEG_0280c	-	9	-0.75	0.3528	1	-2.46	0.0443	0.82415	-0.09	0.9138	1	-0.11	0.8762	1
MSMEG_0281	-	20	-0.68	0.2988	1	-0.36	0.6583	1	-0.2	0.7374	1	-0.16	0.781	1
MSMEG_0282	-	7	-0.52	0.6357	1	-0.64	0.5416	1	-0.08	0.9093	1	-0.54	0.5764	1
MSMEG_0283	-	5	-0.14	0.7192	1	-2.57	0.7214	1	-0.84	0.7183	1	-1.05	0.7236	1
MSMEG_0284c	-	13	-0.32	0.7271	1	-0.29	0.707	1	-0.32	0.6686	1	-0.39	0.5777	1
MSMEG_0285c	-	5	-0.98	0.4794	1	-1.6	0.2469	1	-0.52	0.6486	1	-0.68	0.5715	1
MSMEG_0286c	-	6	0.27	0.8417	1	-0.84	0.5328	1	-0.94	0.4594	1	-0.83	0.5414	1
MSMEG_0287c	-	4	-0.74	1	1	-4	1	1	-2.29	1	1	0.18	1	1
MSMEG_0288	-	10	0.22	0.7327	1	0.15	0.8618	1	-0.06	0.9356	1	-0.11	0.8795	1
MSMEG_0289	-	12	-0.39	0.5773	1	-0.5	0.4961	1	0.01	0.9877	1	-0.23	0.7296	1
MSMEG_0290	-	12	-0.33	0.669	1	-0.55	0.4906	1	0.57	0.4488	1	0.06	0.9269	1
MSMEG_0291c	-	11	-0.2	0.829	1	-0.77	0.6181	1	-0.39	0.7599	1	-0.15	0.8784	1
MSMEG_0292c	-	5	-1.08	0.7211	1	-0.74	0.7201	1	-0.8	0.7228	1	-0.72	0.72	1
MSMEG_0293c	-	20	0.67	0.326	1	0.95	0.2325	1	-0.07	0.9104	1	0.3	0.6695	1
MSMEG_0294c	fabG	6	0	1	1	0	1	1	0	1	1	0	1	1
MSMEG_0295c	-	10	0.66	0.4341	1	0.86	0.6399	1	0.27	0.8062	1	0.04	0.9615	1
MSMEG_0296c	-	1	-3.25	1	1	-1.48	1	1	-0.3	1	1	-0.25	1	1
MSMEG_0297c	-	15	-1.57	0.5113	1	-3.14	0.275	1	0.18	0.9655	1	-0.24	0.8954	1
MSMEG_0298c	-	4	-1.99	0.4267	1	-1.68	0.4355	1	0.22	1	1	-0.9	0.724	1
MSMEG_0299c	-	22	-0.15	0.8084	1	-0.35	0.5876	1	-0.37	0.527	1	0.05	0.9374	1
MSMEG_0300	-	16	0.09	0.9145	1	-0.66	0.524	1	0.23	0.8035	1	0.59	0.5308	1
MSMEG_0301c	-	6	-0.03	0.9435	1	1.37	0.953	1	-0.48	0.612	1	-0.36	0.8568	1
MSMEG_0302c	-	17	-0.6	0.5444	1	-0.24	0.8782	1	0.32	0.7382	1	-0.13	0.9085	1
MSMEG_0303	-	6	-0.82	0.5723	1	-0.53	0.8471	1	-0.16	0.8483	1	-0.33	0.8487	1
MSMEG_0304c	-	11	-0.14	0.8112	1	-1.08	0.1457	1	0.15	0.7941	1	0.14	0.8105	1
MSMEG_0305c	-	10	-0.89	0.3228	1	-0.2	0.8356	1	0.45	0.6327	1	0.19	0.8107	1
MSMEG_0306	-	9	-0.17	0.7734	1	0.79	0.4139	1	-0.04	0.9394	1	-0.09	0.8637	1
MSMEG_0307	-	8	-0.63	0.6623	1	-0.71	0.6608	1	-0.21	0.782	1	-0.74	0.6602	1
MSMEG_0308	-	8	0.59	0.479	1	0.33	0.8406	1	1.06	0.7154	1	0.96	0.706	1
MSMEG_0309c	-	12	-0.2	0.7558	1	-0.31	0.6774	1	0.17	0.7964	1	0.05	0.9306	1
MSMEG_0311	-	12	0	1	1	0	1	1	1.02	1	1	0	1	1
MSMEG_0312c	eda	7	-0.42	0.6629	1	-1.05	0.361	1	0.25	0.7976	1	-0.25	0.8116	1
MSMEG_0313c	edd	14	-0.25	0.6022	1	-0.38	0.4866	1	2.76	0.6685	1	3.25	0.7714	1
MSMEG_0314c	zwf	15	-0.87	0.1684	1	-0.25	0.6869	1	0.05	0.9279	1	0.17	0.76	1
MSMEG_0315c	-	13	0.62	1	1	-0.09	1	1	0.14	1	1	-0.22	1	1
MSMEG_0316	-	9	0.48	0.8784	1	-0.14	0.7624	1	0.06	0.9149	1	-0.22	0.7259	1
MSMEG_0317c	-	15	0	1	1	0	1	1	0	1	1	0	1	1
MSMEG_0318c	-	12	-0.33	0.7413	1	-0.33	0.7212	1	-0.33	0.7332	1	-0.28	0.7684	1
MSMEG_0319	-	9	-1.22	1	1	-1.76	1	1	-0.18	1	1	-0.02	1	1
MSMEG_0320c	-	9	0.35	0.5805	1	-0.53	0.472	1	0.43	0.7182	1	-0.24	0.713	1
MSMEG_0321c	-	19	0.39	0.7151	1	0.97	0.4965	1	-0.7	0.4874	1	0.18	0.8321	1
MSMEG_0323c	-	19	-0.5	0.571	1	-0.84	0.3674	1	-0.24	0.7487	1	-0.44	0.6094	1
MSMEG_0324	-	5	-0.25	0.7704	1	-0.87	0.6421	1	-0.83	0.6464	1	-0.56	0.6428	1
MSMEG_0325	-	5	-0.04	0.9538	1	-1.93	0.517	1	-0.2	0.6715	1	-0.21	0.6344	1
MSMEG_0326	-	19	0.07	0.8731	1	0.57	0.3638	1	0.26	0.6719	1	0.29	0.7835	1
MSMEG_0327	-	18	0.1	0.8763	1	0.42	0.5214	1	-0.1	0.8714	1	-0.09	0.8909	1
MSMEG_0328	-	5	0.38	0.7617	1	-0.5	0.5178	1	0.05	0.9837	1	0.42	0.5878	1
MSMEG_0329	-	4	-0.08	0.8467	1	0.65	0.5138	1	0.85	0.3133	1	0.27	0.7134	1
MSMEG_0330c	-	9	0.12	0.8813	1	-0.15	0.8384	1	-0.06	0.9336	1	-0.19	0.7873	1
MSMEG_0331c	-	11	-0.02	0.9594	1	0.1	0.9929	1	0.21	0.8891	1	0.07	0.9446	1
MSMEG_0332	-	7	-0.36	0.7425	1	-0.52	0.666	1	-0.26	0.8802	1	-0.14	0.8859	1
MSMEG_0333	-	21	-0.22	0.6844	1	-0.75	0.2339	1	-0.06	0.8964	1	0.18	0.76	1
MSMEG_0334	-	19	-0.71	0.3207	1	0.04	0.9718	1	-0.23	0.7375	1	0.22	0.7573	1
MSMEG_0335	-	5	-0.58	0.5183	1	-0.25	0.645	1	0.6	0.5461	1	0.16	0.7547	1
MSMEG_0336	-	2	0.36	1	1	1.82	1	1	-0.37	1	1	-0.03	1	1
MSMEG_0337	-	18	0.17	0.8223	1	0.82	0.3069	1	-0.12	0.8664	1	-0.25	0.7002	1
MSMEG_0338	-	16	-0.08	0.8757	1	-0.57	0.3352	1	1.18	0.4089	1	0.39	0.5217	1
MSMEG_0339	-	15	-0.42	0.6713	1	-1.03	0.3404	1	-0.28	0.7629	1	-0.28	0.7618	1
MSMEG_0340	-	5	-0.56	0.6578	1	-0.83	0.5209	1	-0.21	0.9222	1	-0.37	0.9054	1
MSMEG_0341c	-	8	-0.58	0.6126	1	-1.44	0.3053	1	0.69	0.5744	1	0.49	0.6547	1
MSMEG_0342c	-	19	0.25	0.7431	1	0.32	0.6462	1	0.11	0.8323	1	-0.09	0.8245	1
MSMEG_0343c	-	6	0.13	0.9424	1	-1.21	0.274	1	-0.07	0.9309	1	0.39	0.6911	1
MSMEG_0344	-	7	0.01	0.9893	1	-1.04	0.2988	1	0.58	0.6582	1	0.49	0.5046	1
MSMEG_0345	-	15	-0.29	0.6823	1	-0.2	0.7981	1	0.15	0.8073	1	0.19	0.8256	1
MSMEG_0346	-	14	-0.2	0.8078	1	-0.26	0.7798	1	0.14	0.8936	1	-0.13	0.8911	1
MSMEG_0347	-	13	0.2	0.8164	1	0.29	0.8133	1	-0.21	0.8537	1	0.31	0.776	1
MSMEG_0348	-	22	-0.23	0.7637	1	-0.55	0.4875	1	0.33	0.7396	1	0.22	0.7801	1
MSMEG_0349	-	8	0.44	0.5742	1	-0.3	0.6957	1	-0.13	0.8459	1	0.25	0.7287	1
MSMEG_0350	-	6	0.56	0.5043	1	-0.17	0.7967	1	0.39	0.645	1	0.49	0.5032	1
MSMEG_0351	-	22	-0.11	0.8097	1	-0.58	0.2895	1	0.05	0.9321	1	-0.17	0.7242	1
MSMEG_0352	-	6	1.29	0.7275	1	-2.29	0.3259	1	0.61	0.7245	1	0.49	0.8441	1
MSMEG_0353	-	6	-0.02	0.9844	1	0.49	0.6311	1	0.2	0.8693	1	-0.22	0.861	1
MSMEG_0354	-	8	0.38	0.7317	1	0.92	0.7986	1	-0.8	0.321	1	-0.05	0.9442	1
MSMEG_0355	-	5	0.05	0.895	1	-0.77	0.4891	1	2.13	0.3878	1	1.52	0.3529	1
MSMEG_0356c	-	5	-0.72	0.3047	1	-0.95	0.2183	1	-0.09	0.8774	1	-0.34	0.651	1
MSMEG_0357	-	6	0.19	0.7876	1	0.64	0.5685	1	-0.08	0.9036	1	0.07	0.9556	1
MSMEG_0358	-	9	-0.13	0.8417	1	-0.37	0.6385	1	-0.17	0.8217	1	-0.33	0.6617	1
MSMEG_0359c	-	22	0	1	1	0	1	1	0	1	1	0	1	1
MSMEG_0360c	-	2	0	1	1	0	1	1	0	1	1	0	1	1
MSMEG_0361	-	11	-1.13	0.236	1	-2.55	0.0261	0.58265	-1.07	0.2619	1	-1.05	0.2858	1
MSMEG_0362c	-	12	0.32	0.6879	1	0.34	0.8422	1	-0.11	0.8271	1	-0.31	0.5952	1
MSMEG_0363	-	8	-5.02	0.0047	0.18568	-5.02	0.0043	0.14734	-5.02	0.0039	0.20954	-5.02	0.0042	0.21208
MSMEG_0364	-	1	-0.61	1	1	0.41	1	1	-0.13	1	1	-0.66	1	1
MSMEG_0365	-	16	-0.03	0.9669	1	0.48	0.6357	1	-0.19	0.7962	1	-0.3	0.694	1
MSMEG_0366	-	4	-7.43	0.0287	0.75293	-7.44	0.0276	0.60378	-2.22	0.055	1	-3.34	0.0282	0.77303
MSMEG_0367c	-	9	-0.21	0.6775	1	-0.45	0.5061	1	-0.19	0.7209	1	-0.19	0.7111	1
MSMEG_0368	-	10	-0.56	0.6039	1	-0.53	0.7662	1	-0.74	0.3992	1	-0.53	0.4694	1
MSMEG_0369	-	7	-0.34	0.592	1	-3.48	0.185	1	-0.94	0.5818	1	-1.47	0.5864	1
MSMEG_0370	-	33	-1.39	0.0055	0.20987	-2.59	0.0001	0.00692	-1	0.0504	1	-1.14	0.0301	0.80219
MSMEG_0371c	-	7	-2.73	0.0447	1	-5.28	0.013	0.34373	-3.43	0.0353	0.96372	-1.96	0.183	1
MSMEG_0372c	fabG	9	-5.86	0.0008	0.04333	-5.11	0.0017	0.07136	-4.38	0.0032	0.17761	-4.91	0.001	0.0772
MSMEG_0373	-	11	-7.65	0	0	-6.02	0	0	-0.71	0.3408	1	-0.69	0.3414	1
MSMEG_0374c	-	13	0.19	0.8167	1	0.01	0.9944	1	-0.07	0.9427	1	-0.08	0.915	1
MSMEG_0375c	-	18	-0.13	0.8386	1	0.41	0.6396	1	-0.03	0.9609	1	-0.33	0.6223	1
MSMEG_0376	-	10	0.17	0.8874	1	-1.13	0.3988	1	0.12	0.9274	1	-0.35	0.7524	1
MSMEG_0377	-	16	-0.2	0.804	1	-0.33	0.7037	1	0.09	0.9194	1	0.06	0.931	1
MSMEG_0378	nthA	6	-0.2	0.8345	1	-0.47	0.731	1	0.46	0.67	1	0.34	0.6734	1
MSMEG_0379	-	3	-0.22	0.8665	1	-0.58	0.2676	1	-0.13	0.7725	1	-0.36	0.4511	1
MSMEG_0380	-	6	-0.21	0.7966	1	-1.66	0.1795	1	0.97	0.1552	1	1.04	0.3852	1
MSMEG_0381	-	36	-0.06	0.8855	1	-1.23	0.0039	0.14007	0.72	0.0415	1	0.95	0.013	0.44545
MSMEG_0382	-	40	-0.51	0.172	1	-0.06	0.9943	1	0.62	0.0858	1	0.83	0.0261	0.74909
MSMEG_0383c	-	5	-0.61	0.485	1	-0.61	0.5083	1	-1.51	0.1277	1	-2.12	0.0371	0.91181
MSMEG_0384c	rfbA	18	-0.26	1	1	-0.26	1	1	-0.26	1	1	-0.26	1	1
MSMEG_0385	-	22	-0.02	0.9525	1	-0.1	0.8283	1	-0.2	0.5214	1	-0.12	0.7123	1
MSMEG_0386	-	19	3.5	1	1	-0.25	1	1	1.8	1	1	-0.25	1	1
MSMEG_0387	-	17	0.78	0.2163	1	-0.17	0.8024	1	-0.05	0.9351	1	0.09	0.888	1
MSMEG_0388	tylF	8	1.09	0.1551	1	-0.22	0.8201	1	-0.16	0.825	1	-0.42	0.5644	1
MSMEG_0389	-	15	1.44	1	1	-0.84	1	1	1.48	1	1	1.53	1	1
MSMEG_0390	-	29	0.5	0.288	1	-0.56	0.3338	1	1.45	0.0357	0.96678	1.05	0.0476	1
MSMEG_0391	-	14	0.48	0.3039	1	-1.2	0.0272	0.59894	-0.31	0.5622	1	0	1	1
MSMEG_0392c	-	24	-0.52	0.6396	1	-0.39	0.711	1	-0.2	0.8425	1	-0.4	0.6887	1
MSMEG_0393	-	25	-0.03	0.9515	1	0.13	0.8246	1	0.05	0.9162	1	-0.09	0.8593	1
MSMEG_0394	-	2	-1.47	1	1	-1.47	1	1	-1.47	1	1	-1.47	1	1
MSMEG_0395	-	0	0	1	1	0	1	1	0	1	1	0	1	1
MSMEG_0396c	-	6	-0.08	0.9067	1	0.01	0.9948	1	0.17	0.8314	1	0.13	0.9236	1
MSMEG_0397	-	9	0.3	0.7046	1	0.58	0.4813	1	0.21	0.8042	1	0.38	0.6406	1
MSMEG_0398c	-	10	0.14	0.7556	1	0.08	0.8705	1	0.09	0.841	1	0.15	0.7671	1
MSMEG_0399	-	2	1.05	0.3319	1	-0.54	0.6731	1	-0.62	0.6644	1	0.03	1	1
MSMEG_0400	-	79	0.89	0.0063	0.23121	-0.67	0.0378	0.74864	-0.43	0.1627	1	-0.29	0.3504	1
MSMEG_0401	-	33	0.7	0.1244	1	-1.15	0.0106	0.29057	-0.35	0.3844	1	-0.17	0.6692	1
MSMEG_0402	-	84	0.73	0.0134	0.41858	-0.39	0.2865	1	-0.41	0.132	1	-0.26	0.3668	1
MSMEG_0403	-	10	1.15	0.1427	1	0.36	0.5806	1	0.27	0.7152	1	0.49	0.4753	1
MSMEG_0404	-	5	-0.08	0.8274	1	-0.39	0.5649	1	0.24	0.7089	1	0.07	0.8915	1
MSMEG_0405	-	15	-0.05	0.9225	1	-0.39	0.5274	1	-0.3	0.5865	1	-0.27	0.6386	1
MSMEG_0406c	-	20	-2.14	0.0008	0.04333	-2.77	0.0002	0.01267	-0.08	0.8917	1	-0.15	0.7969	1
MSMEG_0407	-	8	-0.49	0.372	1	-0.49	0.4364	1	-0.02	0.9735	1	-0.21	0.6957	1
MSMEG_0408c	-	86	-1.31	0.0002	0.01526	-1.11	0.0019	0.07734	-1.03	0.003	0.17221	-1.04	0.0024	0.12999
MSMEG_0409	-	22	-0.78	0.2164	1	-0.53	0.4167	1	-1.1	0.113	1	-0.81	0.1891	1
MSMEG_0410	-	25	-1.61	0.0044	0.18019	-0.91	0.1154	1	-1.05	0.0561	1	-1.07	0.0403	0.97009
MSMEG_0411	-	17	-0.79	0.3067	1	-0.42	0.7568	1	-0.93	0.2064	1	-0.8	0.2585	1
MSMEG_0412	-	18	-3.26	0.0003	0.02035	-3.91	0	0	-2.14	0.0087	0.36981	-2.58	0.0029	0.15216
MSMEG_0413c	-	4	0.81	0.3999	1	0.99	0.6863	1	-0.48	0.6049	1	-0.02	0.8829	1
MSMEG_0414	-	11	0.04	0.9458	1	0.32	0.8918	1	-0.16	0.7659	1	-0.25	0.652	1
MSMEG_0415	-	1	-6.37	1	1	-4.04	1	1	1.36	1	1	1.27	1	1
MSMEG_0416c	-	3	0.03	0.8641	1	-0.68	0.6992	1	0.17	0.6713	1	0.18	0.5436	1
MSMEG_0417c	-	7	-0.3	0.7412	1	0.39	0.7864	1	0.17	0.8811	1	0.43	0.6629	1
MSMEG_0418c	sdhA	20	0.1	0.8582	1	0.52	0.4161	1	-0.04	0.94	1	-0.22	0.6964	1
MSMEG_0419c	-	18	-0.18	0.7498	1	-1.05	0.1305	1	-0.05	0.9348	1	0	0.995	1
MSMEG_0420c	-	4	-0.67	0.7079	1	0.38	1	1	0.22	1	1	0.1	1	1
MSMEG_0421	-	2	0	1	1	0	1	1	0	1	1	0	1	1
MSMEG_0422	-	2	0.1	1	1	-1.28	1	1	-1.74	1	1	0	1	1
MSMEG_0423	-	4	0.64	0.603	1	0.89	0.4277	1	-0.04	0.9709	1	-0.4	0.5884	1
MSMEG_0424c	-	6	-0.21	0.8552	1	-0.25	0.8148	1	0	1	1	-0.31	0.7269	1
MSMEG_0425c	-	8	-0.47	0.7448	1	-1.16	0.4416	1	0.28	0.8616	1	-0.45	0.7495	1
MSMEG_0426	-	18	0.74	0.3928	1	1.19	0.3039	1	0.23	0.8099	1	-0.28	0.7191	1
MSMEG_0427	nirB	28	-0.09	0.8463	1	-0.08	0.8624	1	0.2	0.6193	1	0.32	0.4541	1
MSMEG_0428	-	4	-0.75	0.4265	1	0.82	0.772	1	-1.06	0.2627	1	0.17	0.789	1
MSMEG_0429c	-	5	-0.19	0.8277	1	-0.83	0.3617	1	0.08	0.859	1	0.29	0.6226	1
MSMEG_0430	-	16	0.38	0.5139	1	0.25	0.6766	1	0.03	0.9588	1	-0.07	0.8981	1
MSMEG_0431c	-	10	-0.37	0.7468	1	0.8	0.582	1	0.09	0.9078	1	-0.42	0.7109	1
MSMEG_0432c	-	6	0.87	0.8235	1	1.65	0.8748	1	-0.34	0.7853	1	-0.2	0.7972	1
MSMEG_0433c	-	17	0.11	0.835	1	0.22	0.6687	1	0.08	0.8841	1	-0.09	0.8664	1
MSMEG_0434c	-	5	0.35	0.7299	1	0.3	0.8661	1	0.36	0.6683	1	0.13	0.8219	1
MSMEG_0435c	-	9	-0.08	0.9031	1	-0.74	0.3264	1	-0.39	0.5401	1	0.2	0.7428	1
MSMEG_0436c	-	6	-0.49	0.4866	1	-0.08	0.954	1	0.44	0.5607	1	0.17	0.7644	1
MSMEG_0437c	-	12	0.17	0.7302	1	0.47	0.4224	1	0.04	0.9137	1	0.1	0.8017	1
MSMEG_0438c	-	4	-0.2	0.7922	1	0.06	0.9413	1	0.13	0.7307	1	-0.24	0.826	1
MSMEG_0439c	-	5	0.47	0.5948	1	1.5	0.421	1	-0.73	0.4453	1	-0.37	0.6683	1
MSMEG_0440c	-	0	0	1	1	0	1	1	0	1	1	0	1	1
MSMEG_0441c	-	9	-0.05	0.9496	1	0.04	0.9553	1	-0.26	0.7078	1	-0.18	0.7817	1
MSMEG_0442c	-	5	-0.58	0.5669	1	-0.59	0.6071	1	0.11	0.808	1	-0.09	0.8737	1
MSMEG_0443	-	15	-0.26	0.6683	1	-0.32	0.6313	1	-0.04	0.9443	1	0.11	0.8614	1
MSMEG_0444	-	8	-0.16	0.8482	1	0.56	0.7641	1	-0.23	0.8075	1	0.05	0.9451	1
MSMEG_0445	-	19	0.18	0.7196	1	0.2	0.7077	1	-0.12	0.8298	1	-0.28	0.6116	1
MSMEG_0446	-	20	0.18	0.7302	1	0.01	0.9919	1	-0.3	0.594	1	-0.08	0.8674	1
MSMEG_0447c	-	2	0.16	1	1	0.94	1	1	-0.03	0.67	1	-0.08	1	1
MSMEG_0448	-	7	-0.82	0.1085	1	-1.14	0.1407	1	-1.65	0.0079	0.34888	-1.45	0.0075	0.30527
MSMEG_0449c	-	16	-0.12	0.8574	1	0	0.9982	1	-0.61	0.3774	1	-0.65	0.3437	1
MSMEG_0450	-	2	-0.2	1	1	-1.89	1	1	0.1	1	1	-0.26	1	1
MSMEG_0451c	-	1	-0.49	1	1	0.64	1	1	0.53	1	1	0	1	1
MSMEG_0452c	-	10	-0.33	0.6581	1	0.03	0.9676	1	0.23	0.7695	1	0.05	0.9365	1
MSMEG_0453c	aroK	6	-0.36	0.726	1	-0.94	0.4509	1	0.57	0.5751	1	0.51	0.5645	1
MSMEG_0454	-	3	-0.24	0.5116	1	-0.97	0.223	1	-0.07	0.9	1	0.16	0.7938	1
MSMEG_0455	-	17	-0.03	0.9403	1	-0.42	0.3664	1	-0.08	0.8413	1	-0.15	0.6882	1
MSMEG_0456c	-	14	-0.12	0.8692	1	0.64	0.678	1	0.22	0.7458	1	0.08	0.8749	1
MSMEG_0457c	-	11	-0.22	0.8003	1	0.74	0.6765	1	-0.41	0.6488	1	-0.35	0.6833	1
MSMEG_0458	-	8	0.38	0.7001	1	0.56	0.661	1	0.3	0.7946	1	0.47	0.7132	1
MSMEG_0459	-	6	-0.15	0.7668	1	-0.05	0.9738	1	-0.42	0.4319	1	-0.29	0.5735	1
MSMEG_0460c	-	7	-0.49	0.4709	1	-0.69	0.4903	1	-0.14	0.7134	1	0.02	1	1
MSMEG_0461	-	7	0.05	0.962	1	0.42	0.6776	1	-0.13	0.7673	1	-0.11	0.8129	1
MSMEG_0462	-	8	0.2	0.6127	1	0.05	0.9371	1	-0.18	0.6688	1	-0.09	0.7857	1
MSMEG_0463	-	33	-0.17	0.6101	1	-0.36	0.3407	1	-0.14	0.6819	1	-0.12	0.7152	1
MSMEG_0464c	-	7	0.21	0.8358	1	0.18	0.8606	1	-0.37	0.6852	1	-0.35	0.6697	1
MSMEG_0465	-	6	-1.28	0.0627	1	-1.61	0.0262	0.58265	-1.81	0.008	0.34888	-1.34	0.0353	0.8716
MSMEG_0466	-	11	-0.24	0.5022	1	-0.26	0.4517	1	0.5	0.1791	1	0.46	0.1903	1
MSMEG_0467c	-	3	0.18	1	1	-0.7	0.6968	1	-1.04	0.7029	1	-0.47	0.8003	1
MSMEG_0468c	-	5	-0.2	0.7207	1	-0.11	0.8624	1	-0.09	0.7766	1	-0.37	0.55	1
MSMEG_0469	-	12	0.17	0.7661	1	0.25	0.6208	1	-0.14	0.8274	1	-0.08	0.8622	1
MSMEG_0470c	-	27	0.14	0.7941	1	0.47	0.5186	1	-0.15	0.782	1	-0.51	0.3021	1
MSMEG_0471	-	4	0.21	0.7457	1	-5.61	0.1424	1	0.44	0.911	1	-0.16	0.7427	1
MSMEG_0472c	-	8	0.5	0.601	1	0.97	0.8349	1	0.49	0.5967	1	0.22	0.7772	1
MSMEG_0473	-	8	0.03	0.9775	1	-0.71	0.4884	1	-1.17	0.2089	1	-0.61	0.4716	1
MSMEG_0474	-	14	-0.43	0.4562	1	-1.12	0.1094	1	-0.92	0.143	1	-0.67	0.2586	1
MSMEG_0475	-	12	-0.24	0.769	1	-0.79	0.4086	1	-0.38	0.6029	1	-0.27	0.7263	1
MSMEG_0476	-	29	0.18	0.7319	1	0.17	0.7154	1	-0.07	0.8648	1	-0.03	0.9532	1
MSMEG_0477c	-	7	-0.43	0.5707	1	-0.67	0.445	1	-0.5	0.5416	1	-0.29	0.6982	1
MSMEG_0478	-	19	0.18	0.7639	1	0.24	0.6776	1	-0.28	0.5859	1	-0.24	0.6558	1
MSMEG_0479	-	6	-0.34	0.6833	1	-0.57	0.5792	1	-0.53	0.5787	1	-0.24	0.7696	1
MSMEG_0480c	-	5	0.54	0.795	1	0.29	0.7619	1	0.05	0.9202	1	0.4	0.6624	1
MSMEG_0481	-	18	-0.25	0.6513	1	-0.11	0.875	1	-0.08	0.8839	1	-0.31	0.589	1
MSMEG_0482	-	15	-0.02	0.9787	1	-0.36	0.5375	1	0.54	0.423	1	-0.09	0.8813	1
MSMEG_0483	-	23	0.05	0.9453	1	0.84	0.9363	1	-0.06	0.9158	1	-0.35	0.5522	1
MSMEG_0484c	-	10	0.31	0.7786	1	0.44	0.7094	1	-0.23	0.8044	1	0.32	0.7519	1
MSMEG_0485c	-	21	0.19	0.7198	1	-0.05	0.9581	1	-0.09	0.855	1	-0.38	0.438	1
MSMEG_0486c	-	15	-0.47	0.3684	1	-0.5	0.5567	1	0.21	0.7007	1	0.21	0.7071	1
MSMEG_0487c	-	11	0.65	0.5834	1	1.06	0.8871	1	-0.57	0.4799	1	0.09	0.9031	1
MSMEG_0488c	-	14	0.04	0.9483	1	0.04	0.9676	1	-0.68	0.3129	1	-0.38	0.545	1
MSMEG_0489	-	17	0.19	0.7343	1	-0.07	0.9589	1	0.15	0.7988	1	-0.01	0.9935	1
MSMEG_0490	-	9	-0.36	0.6964	1	0.35	0.8128	1	-0.22	0.7838	1	0.39	0.707	1
MSMEG_0491c	-	19	-1.39	0.2935	1	-2.39	0.086	1	0.62	0.5571	1	0.58	0.5679	1
MSMEG_0492c	-	7	-0.48	0.6696	1	-1.17	0.3283	1	-0.2	0.7794	1	0.25	0.8432	1
MSMEG_0493c	-	0	0	1	1	0	1	1	0	1	1	0	1	1
MSMEG_0494c	-	1	0.05	1	1	-0.78	1	1	-0.78	1	1	-1.32	1	1
MSMEG_0496c	-	2	0.7	0.6721	1	0.57	1	1	-0.41	1	1	-0.23	1	1
MSMEG_0497c	-	19	0.01	0.9834	1	-0.8	0.1813	1	0.84	0.5418	1	0.7	0.5982	1
MSMEG_0498c	-	0	0	1	1	0	1	1	0	1	1	0	1	1
MSMEG_0499	-	17	0.22	0.6579	1	0.04	0.9379	1	-0.28	0.6016	1	-0.26	0.6331	1
MSMEG_0500	-	7	-0.19	0.8221	1	-0.3	0.7876	1	-0.24	0.8311	1	0.09	0.9362	1
MSMEG_0501c	-	6	0.44	0.8468	1	-1.25	0.4657	1	1.22	0.5192	1	0.45	0.6644	1
MSMEG_0502c	-	16	-5.65	0.0002	0.01526	-5.27	0.0002	0.01267	-0.56	0.4608	1	-0.56	0.4611	1
MSMEG_0503c	-	5	-3.12	0.0326	0.83886	-0.79	0.4571	1	-0.35	0.6625	1	-0.45	0.5925	1
MSMEG_0504	-	9	-0.2	0.8022	1	-0.39	0.7165	1	-0.49	0.6959	1	-0.06	0.9342	1
MSMEG_0505	-	19	-0.76	0.2612	1	0.13	0.8528	1	-0.29	0.6583	1	-0.13	0.8657	1
MSMEG_0506	-	11	0.2	0.7636	1	0.84	0.4132	1	-0.23	0.7392	1	-0.21	0.6982	1
MSMEG_0507	-	7	0.56	0.5182	1	0.36	0.7046	1	0.71	0.6029	1	0.84	0.5535	1
MSMEG_0508	-	12	0.38	0.7479	1	0.71	0.7527	1	-0.51	0.5196	1	0.37	0.6456	1
MSMEG_0509c	-	1	0	1	1	0	1	1	0	1	1	0	1	1
MSMEG_0510	-	22	-0.26	0.6073	1	0.24	0.7819	1	0.21	0.7773	1	-0.14	0.7826	1
MSMEG_0511	-	11	0.14	0.9066	1	-0.86	0.5188	1	0.18	0.8542	1	-0.03	0.9695	1
MSMEG_0512	-	13	-0.45	0.7931	1	-0.33	0.8668	1	0.36	0.7896	1	0.23	0.8287	1
MSMEG_0513	-	10	0.06	1	1	-1.02	0.6649	1	0.15	1	1	0.2	0.869	1
MSMEG_0514	-	24	-0.41	0.4627	1	-0.81	0.1853	1	-0.15	0.7933	1	-0.15	0.7715	1
MSMEG_0515	-	15	-1.02	0.2167	1	0.99	0.4271	1	-0.54	0.5336	1	-0.07	0.9433	1
MSMEG_0516	-	15	0.08	0.8809	1	-0.09	0.8945	1	-0.34	0.4546	1	-0.29	0.5289	1
MSMEG_0517	-	5	0.44	0.668	1	-1.29	0.4219	1	-0.28	0.8924	1	-0.26	0.9228	1
MSMEG_0518	-	14	0.13	0.8452	1	0.87	0.3047	1	-0.31	0.5887	1	-0.19	0.7364	1
MSMEG_0519	-	5	-1.23	0.3735	1	0.34	0.736	1	0.53	0.8441	1	0.06	0.9254	1
MSMEG_0520	-	5	1	0.794	1	2.07	0.4069	1	0.77	0.8011	1	0.72	0.6471	1
MSMEG_0522	-	1	-2.18	1	1	-2.18	1	1	-2.18	1	1	-2.18	1	1
MSMEG_0523c	-	11	-0.63	0.5392	1	-0.34	0.7302	1	-0.11	0.9079	1	-0.2	0.842	1
MSMEG_0524c	-	5	0.29	0.6543	1	0.96	0.4356	1	-0.23	0.583	1	-0.34	0.4334	1
MSMEG_0525	-	3	-0.3	1	1	-3.51	1	1	-0.61	1	1	0.08	1	1
MSMEG_0526	-	21	0.1	0.8942	1	0.23	0.9252	1	-0.01	0.9881	1	-0.09	0.9039	1
MSMEG_0527	-	5	-0.05	0.9191	1	-0.61	0.4978	1	-1.65	0.1204	1	-0.91	0.3088	1
MSMEG_0528	-	9	0.37	0.7778	1	-0.53	0.626	1	-0.39	0.6349	1	-0.47	0.7087	1
MSMEG_0529c	-	30	-0.12	0.7922	1	-0.09	0.8556	1	0.06	0.8993	1	0.04	0.9264	1
MSMEG_0530c	-	9	-0.81	0.3509	1	-1.17	0.2232	1	-0.2	0.8202	1	-0.42	0.6103	1
MSMEG_0531c	-	8	0.17	0.7219	1	0.57	0.6438	1	0.48	0.3051	1	0.25	0.5132	1
MSMEG_0532c	-	5	-0.8	0.3694	1	-0.95	0.3683	1	-0.31	0.6949	1	-0.41	0.635	1
MSMEG_0533c	-	5	-0.99	0.5031	1	-2.97	0.0967	1	0.04	0.92	1	0.11	0.9245	1
MSMEG_0534c	-	15	-0.04	0.9513	1	0.43	0.5831	1	-0.27	0.6989	1	0.04	0.9503	1
MSMEG_0535c	-	6	-0.24	0.808	1	0.74	0.7976	1	-0.12	0.8845	1	-0.06	0.9401	1
MSMEG_0536c	-	2	-0.13	0.6559	1	0.29	1	1	-0.07	0.6616	1	-0.32	1	1
MSMEG_0537c	-	8	-0.63	0.3006	1	-0.87	0.183	1	-0.16	0.79	1	-0.09	0.8747	1
MSMEG_0538c	-	3	0.01	1	1	-0.07	0.8992	1	0.06	1	1	0.06	1	1
MSMEG_0539c	-	3	-0.27	0.4912	1	-0.63	0.1004	1	-1.12	0.1013	1	-1.11	0.0643	1
MSMEG_0540	-	8	0	0.9976	1	-0.26	0.6845	1	-0.03	0.962	1	-0.14	0.8189	1
MSMEG_0541	-	2	-1.03	0.3359	1	-1.17	0.6693	1	-2.18	0.3246	1	-1.67	0.3343	1
MSMEG_0542	-	6	-0.3	0.5186	1	-1.05	0.2575	1	-1.11	0.1959	1	-0.56	0.5089	1
MSMEG_0543c	-	10	-0.39	0.6273	1	-0.77	0.3836	1	0.25	0.7458	1	0.25	0.7677	1
MSMEG_0544	-	9	-0.46	0.5508	1	-0.16	0.8413	1	0.09	0.8946	1	0.43	0.7757	1
MSMEG_0545c	-	3	0.25	1	1	1.17	1	1	-1.01	0.6928	1	-0.45	0.6966	1
MSMEG_0546c	-	14	0.02	0.975	1	-0.08	0.898	1	-0.01	0.9938	1	-0.15	0.7917	1
MSMEG_0547c	-	9	-0.12	0.8555	1	-0.15	0.838	1	0.28	0.7448	1	0.02	0.9719	1
MSMEG_0548	-	6	-0.18	0.8288	1	-0.93	0.4189	1	0.27	0.7681	1	0.16	0.8618	1
MSMEG_0549c	-	3	0.15	0.8971	1	-0.91	0.6017	1	-0.67	0.5072	1	-0.05	1	1
MSMEG_0550c	-	10	-0.02	0.9824	1	-0.71	0.408	1	0.03	0.963	1	0.1	0.8773	1
MSMEG_0551c	-	4	0.34	0.823	1	-1.19	0.714	1	0.18	1	1	0.22	0.8305	1
MSMEG_0552	-	4	-0.5	0.7419	1	0.44	0.8305	1	0.39	0.6577	1	0.52	0.6508	1
MSMEG_0553	-	17	0.65	0.554	1	0.42	0.8095	1	-0.29	0.7284	1	-0.01	0.9916	1
MSMEG_0554	-	8	-0.03	0.9798	1	-0.5	0.6448	1	0.17	0.8478	1	0.17	0.8291	1
MSMEG_0555	-	9	0.38	0.6707	1	1.05	0.4659	1	-0.16	0.8163	1	-0.08	0.8935	1
MSMEG_0556	-	6	-0.19	0.766	1	-0.3	0.748	1	0.19	0.8191	1	0.23	0.7891	1
MSMEG_0557	-	1	0.42	1	1	1.3	1	1	-0.08	1	1	-0.37	1	1
MSMEG_0558	-	2	-0.65	1	1	-2.06	1	1	1.09	1	1	-0.18	1	1
MSMEG_0559c	-	3	-0.02	0.8032	1	0	1	1	-0.43	0.6959	1	0	1	1
MSMEG_0560c	dapB	11	-0.06	0.9167	1	-0.4	0.4877	1	0	0.9944	1	0.19	0.7442	1
MSMEG_0561	-	5	-0.25	0.7846	1	-0.21	0.8355	1	-0.23	0.7678	1	-0.01	0.9922	1
MSMEG_0562c	-	5	0.59	0.4769	1	1.25	0.6847	1	-0.25	0.716	1	0	0.9935	1
MSMEG_0563	-	9	-0.56	0.3808	1	-0.53	0.4534	1	5.69	0.7779	1	-0.28	0.6272	1
MSMEG_0564c	-	5	0.13	0.8899	1	0.29	0.7787	1	-0.07	0.9477	1	-0.21	0.7679	1
MSMEG_0565c	-	11	-1.21	0.4788	1	-1.08	0.5331	1	-0.54	0.6422	1	-0.05	0.9339	1
MSMEG_0566c	-	10	-0.14	0.7982	1	0.06	0.965	1	-0.04	0.9229	1	-0.15	0.8076	1
MSMEG_0567c	-	9	-0.24	0.802	1	-1.13	0.3385	1	0.19	0.8365	1	-0.52	0.6095	1
MSMEG_0568c	-	11	-0.12	0.8926	1	-0.07	0.9467	1	-0.38	0.6553	1	-0.19	0.8036	1
MSMEG_0569c	-	19	-0.05	0.9419	1	0.2	0.8136	1	0	0.9963	1	-0.02	0.9744	1
MSMEG_0570c	-	4	0.28	0.8896	1	0.33	0.8253	1	0.87	0.7114	1	0.8	0.8863	1
MSMEG_0571c	-	12	0.19	0.8389	1	-0.24	0.855	1	0.27	0.7684	1	-0.18	0.8527	1
MSMEG_0572c	-	10	0.45	0.6015	1	0.92	0.4666	1	0.47	0.5117	1	0.17	0.8209	1
MSMEG_0573c	-	9	0.59	1	1	-2.68	0.4675	1	0.95	0.7299	1	-0.03	1	1
MSMEG_0574	-	10	-0.99	0.737	1	-0.65	0.5804	1	-0.27	0.6178	1	-0.19	0.5921	1
MSMEG_0575	-	4	1.07	0.7229	1	1.5	0.4301	1	3.19	0.4273	1	3.07	0.43	1
MSMEG_0576	-	28	0.43	0.4906	1	0.25	0.7106	1	0.83	0.296	1	0.72	0.3036	1
MSMEG_0577	-	11	0.05	0.9528	1	0.13	0.8715	1	0.37	0.6891	1	0.28	0.7728	1
MSMEG_0578	-	13	0.04	0.9625	1	0.01	0.988	1	0.2	0.811	1	0.06	0.94	1
MSMEG_0579c	-	6	0.89	0.5709	1	1.01	0.847	1	0.04	0.9547	1	-0.46	0.669	1
MSMEG_0580	-	8	-0.64	0.4639	1	-1.37	0.1358	1	-0.6	0.4633	1	-0.23	0.79	1
MSMEG_0581	gabT	10	0.44	0.4658	1	0.28	0.62	1	-0.06	0.92	1	-0.05	0.9288	1
MSMEG_0582	-	10	-0.5	0.6559	1	-0.55	0.6174	1	-0.14	0.9055	1	-0.61	0.6264	1
MSMEG_0583c	-	4	0.04	1	1	0.02	1	1	-0.02	1	1	-0.2	0.8261	1
MSMEG_0584c	-	9	0.03	0.9746	1	0.43	0.6012	1	0.01	0.9922	1	0.04	0.9493	1
MSMEG_0585	-	8	0.08	0.9258	1	0.45	0.6006	1	0.03	0.9726	1	-0.02	0.9682	1
MSMEG_0586c	-	3	0.4	1	1	1.22	1	1	-3.02	1	1	-1.32	1	1
MSMEG_0587	rhaU	4	0.06	0.9137	1	-0.5	0.6613	1	-0.34	0.7693	1	0.1	0.9655	1
MSMEG_0588	-	16	-0.01	0.9851	1	-0.52	0.2936	1	0.17	0.7015	1	-0.04	0.9263	1
MSMEG_0589	rhaI	13	0.09	0.9034	1	-0.42	0.6377	1	0.53	0.5987	1	0.52	0.5609	1
MSMEG_0590	rhaD	26	0.11	0.8636	1	0.16	0.9166	1	0.13	0.8533	1	0.11	0.8637	1
MSMEG_0591	rhaB	14	0.08	0.9142	1	-0.75	0.3256	1	0.02	0.9797	1	-0.12	0.841	1
MSMEG_0592	-	5	0.6	0.5267	1	0.68	0.7516	1	-1.01	0.3514	1	-0.22	0.7036	1
MSMEG_0593c	-	3	-0.15	1	1	0.91	1	1	-0.06	1	1	-0.42	0.7934	1
MSMEG_0594c	-	9	0.13	0.8688	1	0.94	0.7012	1	0.16	0.8237	1	0.49	0.5359	1
MSMEG_0595c	-	9	0.01	0.9928	1	-0.36	0.6834	1	-0.06	0.9342	1	-0.3	0.7097	1
MSMEG_0596	-	5	-0.01	1	1	-0.58	0.52	1	-0.09	0.9239	1	-0.15	0.8322	1
MSMEG_0597c	-	15	-0.01	0.9877	1	0.74	0.5188	1	-0.4	0.6543	1	-0.03	0.9722	1
MSMEG_0598	-	4	-0.49	0.5647	1	-0.18	0.8823	1	0.09	0.9051	1	0.62	0.5882	1
MSMEG_0599	-	15	0.17	0.798	1	1.6	0.2214	1	0.29	0.6826	1	0.23	0.7173	1
MSMEG_0600	-	8	0.11	0.9188	1	0.06	0.9918	1	-0.37	0.7198	1	-0.1	0.9156	1
MSMEG_0601c	-	3	0.02	1	1	-0.08	1	1	0.49	0.2031	1	0.26	0.7968	1
MSMEG_0602c	-	3	-0.02	0.7994	1	-1.55	0.3981	1	-0.3	0.8009	1	-0.13	0.7957	1
MSMEG_0603c	-	15	-0.25	0.7712	1	0.66	0.4474	1	-0.48	0.6037	1	-0.28	0.7587	1
MSMEG_0604c	-	5	0.01	1	1	0.02	1	1	-0.6	0.6269	1	-0.36	0.7138	1
MSMEG_0605c	-	11	-0.53	0.3758	1	-0.79	0.1833	1	-0.69	0.2423	1	-0.31	0.5865	1
MSMEG_0606c	-	13	-0.25	0.7674	1	-1.33	0.123	1	-0.39	0.5938	1	-0.26	0.7284	1
MSMEG_0607c	-	5	0.29	0.855	1	0.27	0.7679	1	-0.3	0.8728	1	0.09	0.8457	1
MSMEG_0608	-	6	0.59	0.7032	1	0.83	0.8503	1	0.02	0.9731	1	-0.25	0.7786	1
MSMEG_0609c	-	9	0.53	0.3519	1	1.24	0.8512	1	-0.47	0.3351	1	-0.16	0.7422	1
MSMEG_0610	-	7	0.01	0.9734	1	0.07	0.9308	1	-0.02	0.9618	1	-0.01	0.9908	1
MSMEG_0611	-	15	-0.13	0.8144	1	-0.1	0.8786	1	-0.3	0.5897	1	-0.09	0.8737	1
MSMEG_0612c	-	5	-0.83	0.5727	1	-0.34	0.7714	1	-0.33	0.7881	1	-0.14	0.94	1
MSMEG_0613	-	10	-0.42	0.3618	1	-0.66	0.1765	1	-0.29	0.5167	1	-0.39	0.3973	1
MSMEG_0614	-	10	-0.07	0.9338	1	0.19	0.8575	1	-0.14	0.8435	1	-0.27	0.7062	1
MSMEG_0615	EccA3	12	-1.47	0.1513	1	-2.03	0.0566	0.98224	-0.5	0.5405	1	-0.29	0.7187	1
MSMEG_0616	EccB3	12	-1.98	0.281	1	-2.37	0.2175	1	-0.85	0.5506	1	-0.07	0.927	1
MSMEG_0617	EccC3	37	-1.27	0.0147	0.44672	-1.64	0.0021	0.08296	-0.35	0.4368	1	-0.35	0.4325	1
MSMEG_0618	-	3	-4.21	1	1	-3.91	1	1	-0.59	1	1	-3.12	1	1
MSMEG_0619	-	13	-1.78	0.1471	1	-2.03	0.1393	1	-0.38	0.7382	1	-0.41	0.642	1
MSMEG_0620	-	3	-1.41	0.3969	1	-2.91	0.3964	1	-0.34	0.7969	1	-0.37	0.7988	1
MSMEG_0621	-	6	-2.53	0.0139	0.42822	-2.92	0.0117	0.31431	-0.42	0.5283	1	-0.55	0.3984	1
MSMEG_0622	-	6	-1.67	0.6534	1	-5.04	0.1795	1	-0.49	0.8449	1	0.32	0.9256	1
MSMEG_0623	snm/EccD3	6	-1.28	0.244	1	-0.87	0.4302	1	-0.43	0.5781	1	0.06	0.9481	1
MSMEG_0624	-	11	-0.54	0.4281	1	-1.74	0.0668	1	-0.25	0.6766	1	-0.09	0.8821	1
MSMEG_0625c	-	13	0.3	0.7984	1	0.33	0.872	1	-0.44	0.6212	1	-0.32	0.7135	1
MSMEG_0626	-	5	-0.7	0.7183	1	-4.56	0.4461	1	-0.92	0.7252	1	-0.32	1	1
MSMEG_0627c	-	15	0.11	0.9008	1	0.75	0.5827	1	-0.51	0.5379	1	-0.16	0.8434	1
MSMEG_0628c	-	16	-0.28	0.7067	1	-0.42	0.6263	1	-0.16	0.8345	1	-0.18	0.8193	1
MSMEG_0629	-	7	-0.22	0.8395	1	-0.85	0.4742	1	0.43	0.7103	1	0.33	0.7748	1
MSMEG_0630c	-	8	0.27	0.8314	1	-0.58	0.7067	1	0.05	0.9592	1	-0.39	0.7652	1
MSMEG_0632c	-	7	-0.05	0.9478	1	-0.51	0.5819	1	-0.22	0.7826	1	-0.31	0.7032	1
MSMEG_0633c	-	15	0.19	0.8386	1	0.87	0.7943	1	-0.28	0.6746	1	-0.2	0.7712	1
MSMEG_0634	-	9	0.12	0.8963	1	0.14	0.8944	1	-0.14	0.8712	1	0.04	0.962	1
MSMEG_0635	-	6	-0.69	0.6256	1	-0.59	0.6164	1	-0.73	0.5733	1	-0.23	0.9076	1
MSMEG_0636c	-	11	-0.24	0.6692	1	-0.67	0.2481	1	-0.13	0.7985	1	-0.11	0.8412	1
MSMEG_0637c	-	19	-0.56	0.4762	1	-0.45	0.5802	1	-0.22	0.7663	1	-0.24	0.7548	1
MSMEG_0638	-	21	-0.15	0.8381	1	0.16	0.8446	1	0.12	0.8867	1	0.01	0.988	1
MSMEG_0639c	-	10	3.11	0.015	0.45072	4.42	0.0072	0.21491	0.13	0.8453	1	0.02	0.9757	1
MSMEG_0640c	-	7	2.59	0.0472	1	4.24	0.0238	0.55159	-0.32	0.6969	1	-0.1	0.9044	1
MSMEG_0641c	-	17	3.06	0	0	4.38	0	0	-0.04	0.9093	1	0.11	0.7524	1
MSMEG_0642c	-	14	3.28	0	0	4.71	0	0	-0.04	0.9241	1	0.02	0.9621	1
MSMEG_0643c	-	25	3.25	0	0	4.84	0	0	-0.12	0.8241	1	-0.09	0.8616	1
MSMEG_0644	-	5	1.77	0.0208	0.58942	2.4	0.0095	0.26474	-0.09	0.78	1	0.02	0.961	1
MSMEG_0645	-	12	0.37	0.7622	1	-0.4	0.7217	1	0.27	0.6931	1	0.61	0.3892	1
MSMEG_0646c	-	12	-0.62	0.5061	1	0.63	0.991	1	-0.68	0.4075	1	-0.57	0.4572	1
MSMEG_0647c	phnC	7	-0.92	0.2567	1	-0.82	0.3433	1	-0.04	0.9429	1	-0.4	0.6324	1
MSMEG_0648	-	1	-1.56	1	1	-3.42	1	1	-0.52	1	1	0.36	1	1
MSMEG_0649c	-	7	1.07	0.6635	1	-0.12	0.9044	1	0.19	0.8451	1	0.16	0.8676	1
MSMEG_0650	-	10	0.19	0.7976	1	-0.11	0.9063	1	-0.04	0.9558	1	0.22	0.7479	1
MSMEG_0651	-	12	-0.39	0.6434	1	-1.35	0.1783	1	-0.13	0.8716	1	-0.16	0.8521	1
MSMEG_0652	-	5	-0.69	0.2998	1	-0.23	0.7768	1	-0.57	0.3704	1	-0.29	0.6474	1
MSMEG_0654c	-	15	-0.69	0.3247	1	-0.23	0.7636	1	-0.34	0.6405	1	-0.09	0.8965	1
MSMEG_0655	-	6	-0.68	0.4951	1	-1.26	0.2403	1	0.01	0.994	1	-0.03	0.963	1
MSMEG_0656c	-	3	-0.45	0.2946	1	-0.81	0.3907	1	-0.24	0.4879	1	-0.44	0.2985	1
MSMEG_0657c	-	18	-0.49	0.493	1	-1.03	0.2273	1	-0.42	0.5714	1	0.08	0.9227	1
MSMEG_0658c	-	10	0.27	0.7888	1	-0.96	0.4508	1	0.22	0.8155	1	0.72	0.3488	1
MSMEG_0659c	-	16	-0.81	0.2302	1	-0.28	0.7521	1	0.07	0.9009	1	0.16	0.7515	1
MSMEG_0660c	-	24	0.63	0.6011	1	0.62	0.8189	1	0.32	0.731	1	0.28	0.7156	1
MSMEG_0661	-	12	-0.38	0.5748	1	-1.11	0.1459	1	-0.41	0.5577	1	0.17	0.7807	1
MSMEG_0662	-	10	-0.72	0.3434	1	-0.48	0.6217	1	-0.91	0.2728	1	-0.42	0.6114	1
MSMEG_0663c	-	4	0.76	1	1	-2.66	1	1	-2.66	1	1	0.68	1	1
MSMEG_0664	-	22	0.04	0.9513	1	0.52	0.5305	1	-0.29	0.5832	1	-0.06	0.8986	1
MSMEG_0665c	-	12	-0.35	0.6887	1	-1.14	0.1866	1	-0.28	0.6984	1	-0.12	0.858	1
MSMEG_0666	-	16	-0.77	0.6455	1	-3.15	0.1866	1	-0.35	0.7394	1	-0.6	0.7061	1
MSMEG_0667	-	12	-0.01	0.9802	1	-0.28	0.683	1	0.13	0.876	1	0.12	0.8585	1
MSMEG_0668	-	0	0	1	1	0	1	1	0	1	1	0	1	1
MSMEG_0669c	-	2	-0.82	0.3334	1	-2.23	0.3325	1	0.67	0.3248	1	-0.08	0.6679	1
MSMEG_0670	-	8	-0.34	0.7157	1	-0.15	0.9588	1	0.05	0.9612	1	0.21	0.7981	1
MSMEG_0671c	-	17	0.12	0.92	1	-0.17	0.8562	1	-0.22	0.8166	1	-0.06	0.9454	1
MSMEG_0672c	-	2	-0.58	0.6622	1	-2.57	0.3295	1	-1.49	0.3386	1	-0.96	0.3299	1
MSMEG_0673c	-	2	-0.19	1	1	-0.39	0.6635	1	0	1	1	-0.02	1	1
MSMEG_0674c	-	11	1	0.3882	1	1.04	0.67	1	-0.29	0.7213	1	-0.15	0.8385	1
MSMEG_0675c	-	10	-0.16	0.8308	1	0.03	0.9685	1	-0.05	0.9354	1	-0.17	0.805	1
MSMEG_0676	-	4	0.24	0.8148	1	0.49	0.7162	1	0.12	0.8736	1	-0.21	0.8916	1
MSMEG_0678	dcd	3	-0.78	0.699	1	-0.55	0.5972	1	-1.09	0.5937	1	-1.13	0.6955	1
MSMEG_0679	-	9	0.12	0.8278	1	-1.3	0.0834	1	-0.24	0.7478	1	0.17	0.79	1
MSMEG_0680	-	8	-0.08	0.852	1	-1.05	0.1298	1	0.03	0.9611	1	0.02	0.9622	1
MSMEG_0681	-	6	-0.66	0.4954	1	-0.64	0.4876	1	0.44	0.755	1	0.04	0.896	1
MSMEG_0682	-	3	0.4	1	1	-0.12	1	1	0.02	1	1	-0.59	0.6998	1
MSMEG_0683	-	1	-0.26	1	1	-1.69	1	1	6.2	1	1	-0.3	1	1
MSMEG_0684c	-	25	0.02	0.9682	1	-0.34	0.4791	1	0.69	0.4526	1	0.44	0.6781	1
MSMEG_0685c	-	8	-0.74	0.4411	1	-0.33	0.7292	1	0.13	0.9243	1	0.06	0.9496	1
MSMEG_0686c	-	3	0.41	0.9064	1	0.73	0.5981	1	0.1	1	1	0.63	0.7014	1
MSMEG_0687c	-	11	-1.18	0.1073	1	-1.12	0.1604	1	-2.17	0.0158	0.53323	-2.07	0.0128	0.44312
MSMEG_0688c	-	18	-4.95	0	0	-3.07	0.0003	0.01783	-4.03	0	0	-4.57	0	0
MSMEG_0689	-	2	0.24	0.6599	1	0.54	0.671	1	0.27	0.6601	1	0.12	0.6642	1
MSMEG_0690c	-	20	0	1	1	0	1	1	0	1	1	0	1	1
MSMEG_0691c	-	8	-1.6	0.2764	1	-1.97	0.2294	1	0.79	0.7158	1	0.81	0.744	1
MSMEG_0692c	-	15	-0.52	0.5656	1	-1.1	0.2831	1	-1.23	0.2027	1	-1.06	0.3063	1
MSMEG_0693	-	6	-3.12	1	1	-3.12	1	1	-0.31	1	1	-3.12	1	1
MSMEG_0695	-	11	-1.63	0.0961	1	-1.21	0.2106	1	-0.29	0.719	1	-0.39	0.6369	1
MSMEG_0696c	-	0	0	1	1	0	1	1	0	1	1	0	1	1
MSMEG_0697c	-	1	0	1	1	0	1	1	0	1	1	0	1	1
MSMEG_0698	-	8	-1.28	0.2678	1	-0.63	0.548	1	-0.4	0.6548	1	-0.3	0.7124	1
MSMEG_0699	-	8	-1.34	0.2273	1	-2.53	0.1594	1	-0.45	0.6536	1	-0.72	0.4922	1
MSMEG_0700c	-	8	-0.32	0.7082	1	-1.05	0.2345	1	-0.42	0.593	1	-0.1	0.8279	1
MSMEG_0701	-	3	-1.91	0.5951	1	-2.05	0.7944	1	1	1	1	0.29	0.8991	1
MSMEG_0702c	-	10	0.54	0.3238	1	0.91	0.1852	1	-0.07	0.8814	1	-0.05	0.9155	1
MSMEG_0703c	-	2	0.77	1	1	0.34	1	1	-0.45	0.6681	1	0.06	0.6713	1
MSMEG_0704c	-	6	1.98	0.0276	0.72977	2.55	0.0179	0.44525	-0.01	0.9765	1	0.1	0.7757	1
MSMEG_0705c	-	10	-0.22	0.7252	1	-1.57	0.0561	0.97862	-0.24	0.6797	1	0.06	0.924	1
MSMEG_0706c	-	5	-1.14	0.7181	1	-2.18	0.4488	1	1.06	0.7245	1	0.53	0.8484	1
MSMEG_0707c	-	8	-0.25	0.8209	1	-0.08	0.9543	1	-0.91	0.501	1	-0.16	0.8768	1
MSMEG_0708	-	3	-0.76	0.5999	1	-0.11	0.801	1	-0.44	0.6036	1	0.25	0.6062	1
MSMEG_0709	dnaK	14	-1.92	0.4834	1	-1.92	0.4897	1	-1.92	0.4779	1	-1.92	0.4848	1
MSMEG_0710	grpE	5	-0.77	1	1	-0.77	1	1	-0.77	1	1	-0.77	1	1
MSMEG_0711	dnaJ	9	-5.62	0	0	-5.62	0	0	-3.55	0.0018	0.11852	-4.08	0.0001	0.01267
MSMEG_0712c	-	10	-1.11	0.2666	1	-0.8	0.4145	1	-0.99	0.3261	1	-0.27	0.745	1
MSMEG_0713	-	3	-5.36	0.3982	1	-5.36	0.3934	1	-3.29	0.7058	1	-3.82	0.7023	1
MSMEG_0714c	-	13	-0.63	0.5039	1	-0.71	0.4905	1	-0.28	0.8103	1	-0.25	0.7052	1
MSMEG_0715c	-	5	-0.77	1	1	-0.77	1	1	-0.77	1	1	-0.77	1	1
MSMEG_0716	-	22	0.16	0.8031	1	0.3	0.7096	1	0.32	0.5883	1	-0.01	0.9904	1
MSMEG_0717c	-	11	-0.26	0.7944	1	-0.77	0.5099	1	0.32	0.776	1	-0.06	0.9492	1
MSMEG_0718	-	19	0.06	0.9321	1	-0.49	0.4906	1	-0.3	0.6426	1	-0.11	0.8733	1
MSMEG_0719c	-	13	-8.56	0	0	-9.25	0.0002	0.01267	-3.85	0.0073	0.32685	-4.22	0.0058	0.25294
MSMEG_0720c	-	8	-0.22	0.8129	1	-0.63	0.5851	1	-0.1	0.931	1	0.1	0.8997	1
MSMEG_0722c	-	12	0.23	0.8425	1	0.46	0.6664	1	1.87	0.8615	1	1.93	0.6599	1
MSMEG_0723c	-	10	0.05	0.9749	1	-0.62	0.5042	1	0.36	0.6995	1	0.23	0.8342	1
MSMEG_0724	-	2	-2.18	1	1	-2.18	1	1	-2.18	1	1	-2.18	1	1
MSMEG_0725	-	24	0.15	0.7695	1	0.02	0.9693	1	-0.14	0.7844	1	0	0.9948	1
MSMEG_0726c	-	1	0	1	1	0	1	1	0	1	1	0	1	1
MSMEG_0727c	-	1	-0.63	1	1	-5.66	1	1	-1.01	1	1	0.63	1	1
MSMEG_0728c	-	5	-0.26	0.7404	1	0.75	0.677	1	0.88	0.6202	1	0.03	0.9629	1
MSMEG_0729c	-	3	-0.32	1	1	-0.79	0.804	1	-0.7	0.5967	1	0.14	1	1
MSMEG_0730c	-	13	-0.29	0.6902	1	-0.12	0.8734	1	-0.22	0.6698	1	-0.18	0.744	1
MSMEG_0731c	-	7	0.53	0.4888	1	1.31	0.1947	1	0.52	0.5735	1	0.37	0.6689	1
MSMEG_0732	-	21	-0.81	0.2742	1	-0.95	0.218	1	-0.81	0.2706	1	-0.45	0.5494	1
MSMEG_0733c	dapB	10	-0.4	0.5113	1	-0.2	0.7789	1	-0.27	0.6423	1	-0.06	0.9154	1
MSMEG_0734c	-	17	-0.26	0.6545	1	-0.06	0.9193	1	-0.16	0.7885	1	0.02	0.9753	1
MSMEG_0735	-	5	0.1	0.8828	1	0.87	0.8713	1	-0.67	0.5708	1	-0.67	0.5099	1
MSMEG_0736	-	6	-2.11	1	1	-1.07	1	1	-2.66	1	1	-1.38	1	1
MSMEG_0737	-	6	0.2	0.8184	1	-0.81	0.5485	1	1.05	0.5657	1	0.84	0.5563	1
MSMEG_0738	-	11	-0.1	0.8763	1	0.21	0.8019	1	-0.29	0.6349	1	0	0.9966	1
MSMEG_0739	-	5	0.71	0.721	1	0.72	0.8805	1	-0.11	1	1	-0.14	1	1
MSMEG_0740	-	10	-0.55	0.2691	1	0.34	0.9904	1	1.05	0.335	1	0.2	0.7156	1
MSMEG_0741	-	7	-0.3	0.6661	1	-1.13	0.292	1	-0.44	0.6294	1	-0.57	0.5996	1
MSMEG_0742c	-	5	-0.63	0.5616	1	0.73	0.9587	1	0.1	0.9622	1	-0.43	0.6453	1
MSMEG_0743	-	8	-0.14	0.8523	1	-0.1	0.9493	1	0.16	0.8024	1	-0.17	0.801	1
MSMEG_0744	-	7	-0.31	0.7377	1	-1.61	0.1513	1	0.03	0.9748	1	-0.48	0.5524	1
MSMEG_0745	-	3	0.62	0.4988	1	1.22	0.3065	1	-0.39	0.553	1	-0.27	0.5211	1
MSMEG_0746	-	28	0.14	0.7408	1	0.64	0.2181	1	-0.24	0.5733	1	-0.27	0.5147	1
MSMEG_0747	-	5	-0.11	0.8721	1	-0.12	0.8697	1	-0.33	0.6525	1	-0.3	0.6744	1
MSMEG_0748	-	12	-0.15	0.8714	1	0.09	0.9154	1	-0.31	0.6901	1	-0.38	0.6295	1
MSMEG_0749	-	2	0.03	1	1	0.89	1	1	-0.52	0.6699	1	-0.02	1	1
MSMEG_0750c	-	11	0.56	0.7393	1	1.47	0.7392	1	-0.1	1	1	-0.04	1	1
MSMEG_0751	-	12	-0.35	0.6784	1	-0.65	0.5088	1	0.09	0.915	1	-0.09	0.9155	1
MSMEG_0752	fbaA	11	-0.27	0.4779	1	-0.37	0.3665	1	-0.25	0.5391	1	-0.14	0.7276	1
MSMEG_0753c	-	3	-0.99	0.5945	1	-1.87	0.1975	1	-2.05	0.209	1	-1.69	0.3059	1
MSMEG_0754	-	5	0.82	0.3666	1	1.7	0.641	1	0.06	0.9125	1	0.31	0.6736	1
MSMEG_0755c	-	6	0.02	0.9858	1	0.28	0.7458	1	0.11	0.9109	1	0.01	0.9946	1
MSMEG_0756c	-	7	-0.43	0.5277	1	-1.77	0.0407	0.78481	0	0.9996	1	0.29	0.6497	1
MSMEG_0757	-	5	-0.88	0.3022	1	-1.63	0.0991	1	-0.23	0.7734	1	-0.29	0.7359	1
MSMEG_0758c	-	5	-4.4	0.0479	1	-5.67	0.0409	0.78481	3.86	0.169	1	3.07	0.156	1
MSMEG_0759	purA	18	-5.82	0	0	-5.82	0	0	-4.75	0	0	-4.06	0	0
MSMEG_0760	-	5	0.09	0.9431	1	-0.38	0.5526	1	-0.26	0.6891	1	0.03	0.937	1
MSMEG_0761c	-	1	1.05	1	1	2.9	1	1	1.33	1	1	0.76	1	1
MSMEG_0762c	-	8	1.81	0.1674	1	3.31	0.1189	1	1.34	0.2259	1	1.03	0.3221	1
MSMEG_0763c	-	12	0.03	0.9728	1	0.02	0.9882	1	-0.12	0.8777	1	-0.16	0.8253	1
MSMEG_0764c	-	18	-0.25	0.5516	1	-0.2	0.6835	1	0.03	0.9598	1	-0.06	0.8974	1
MSMEG_0765	-	5	-0.33	0.4416	1	0.1	0.8279	1	-0.29	0.5146	1	0.05	0.9064	1
MSMEG_0766	purT	7	-1.71	0.0932	1	-1.19	0.3298	1	-1.27	0.1774	1	-1.4	0.1433	1
MSMEG_0767	-	6	-0.5	0.3982	1	-0.8	0.176	1	-0.19	0.7776	1	0.07	0.9144	1
MSMEG_0768	-	4	-0.06	0.9414	1	0.22	0.752	1	-0.9	0.4217	1	-1.79	0.2224	1
MSMEG_0769	metZ	13	0.09	0.8715	1	-0.43	0.5183	1	-1.39	0.0616	1	-1.38	0.0635	1
MSMEG_0770	-	5	-0.68	0.6424	1	0.06	1	1	-0.33	0.7647	1	-0.34	0.7665	1
MSMEG_0771c	-	8	-0.31	0.7468	1	-0.49	0.7965	1	0	0.998	1	-0.2	0.7371	1
MSMEG_0772c	-	14	-0.28	0.705	1	-0.61	0.4438	1	0.01	0.9898	1	-0.16	0.8213	1
MSMEG_0773	-	11	0.5	0.6053	1	0.5	0.6208	1	0.13	0.891	1	0.32	0.7856	1
MSMEG_0775c	-	6	0.25	0.7632	1	-0.01	0.9806	1	0.74	0.4264	1	0.73	0.5845	1
MSMEG_0776	-	2	0.54	1	1	-0.39	1	1	-5.98	1	1	-1.28	1	1
MSMEG_0777	-	15	-3.59	0.0001	0.00861	-6.9	0	0	0.82	0.039	1	1.06	0.0113	0.40367
MSMEG_0778c	-	6	0.72	0.296	1	0.03	0.9782	1	0.53	0.4782	1	0.49	0.5173	1
MSMEG_0779c	-	6	0.52	0.5013	1	0.16	0.927	1	0.68	0.4077	1	0.69	0.4026	1
MSMEG_0780c	-	11	-0.15	0.8115	1	-0.48	0.534	1	-0.1	0.8838	1	-0.26	0.6855	1
MSMEG_0781	-	22	-0.25	0.6426	1	0.02	0.9858	1	-2.41	0.0002	0.02534	-2.49	0.0003	0.03303
MSMEG_0782	-	17	0.05	0.9356	1	0.18	0.8127	1	2.33	0.0066	0.3036	2.16	0.007	0.29383
MSMEG_0783	pta	22	-0.05	0.9144	1	-0.25	0.6224	1	-0.12	0.8141	1	0.04	0.9349	1
MSMEG_0784	ackA	13	-0.23	0.7802	1	-0.46	0.6238	1	-0.18	0.835	1	-0.19	0.8144	1
MSMEG_0785c	-	6	-0.51	0.639	1	-1.06	0.5003	1	0.25	0.8105	1	-0.31	0.7134	1
MSMEG_0786c	-	25	-5.1	0	0	-5.1	0	0	-4.49	0	0	-3.8	0.0001	0.01267
MSMEG_0787c	-	7	-2.9	0.0779	1	-4.92	0.0296	0.63109	-1.73	0.2162	1	-2.26	0.1051	1
MSMEG_0788c	-	12	-6.74	0	0	-6.74	0	0	-3.36	0.0003	0.03535	-3.21	0.0002	0.02316
MSMEG_0789c	thiE	3	-0.37	0.7929	1	-0.68	0.7078	1	-0.59	0.7979	1	-0.43	0.8074	1
MSMEG_0790	-	3	-2.24	0.2997	1	-5.74	0.1951	1	-1.97	0.309	1	-2.79	0.3003	1
MSMEG_0791	thiO	7	0.47	0.6727	1	-0.05	0.9733	1	-0.72	0.5002	1	-0.23	0.8054	1
MSMEG_0792	thiS	2	0.57	1	1	-1.37	1	1	-0.74	1	1	-0.78	1	1
MSMEG_0793	thiG	6	-0.19	0.8829	1	0.65	0.9284	1	-0.6	0.6188	1	-0.78	0.5827	1
MSMEG_0794	-	5	0.2	0.8888	1	0.37	0.8735	1	-0.88	0.3524	1	0.09	0.942	1
MSMEG_0795	-	6	0.13	0.8131	1	-0.6	0.4955	1	-0.03	0.9468	1	0.04	0.9462	1
MSMEG_0796	-	7	-0.43	0.5219	1	-0.87	0.256	1	-0.06	0.9261	1	-0.1	0.8794	1
MSMEG_0798	-	10	0.35	0.5648	1	-0.51	0.4585	1	-0.39	0.4543	1	-0.2	0.7027	1
MSMEG_0799	-	1	0	1	1	0	1	1	0	1	1	0	1	1
MSMEG_0800	-	2	-1.7	0.3347	1	-1.56	0.3353	1	-0.07	1	1	0.22	1	1
MSMEG_0801	-	10	0.04	0.9418	1	-0.03	0.9544	1	-0.05	0.9135	1	-0.08	0.8677	1
MSMEG_0802c	-	9	0.46	0.568	1	0.78	0.3764	1	0.36	0.6581	1	0.24	0.7472	1
MSMEG_0803	-	7	-0.19	0.8101	1	-0.13	0.8285	1	0.27	0.7326	1	0.21	0.787	1
MSMEG_0804c	-	1	-1.06	1	1	-1.1	1	1	-0.44	1	1	-0.32	1	1
MSMEG_0805	-	11	-0.64	0.5786	1	-2.56	0.0752	1	0.13	0.914	1	-0.45	0.6123	1
MSMEG_0806	-	21	0.53	0.4743	1	0.77	0.3511	1	0.61	0.5302	1	0.77	0.34	1
MSMEG_0807	-	17	0.25	0.7455	1	0.31	0.8167	1	0.16	0.7475	1	0.05	0.9251	1
MSMEG_0808	-	11	0.17	0.7899	1	0.78	0.3444	1	-0.06	0.9248	1	0.43	0.5118	1
MSMEG_0809	-	6	0.13	0.8559	1	-0.13	0.89	1	-0.54	0.6184	1	-0.57	0.6049	1
MSMEG_0810c	-	11	-1.09	0.4561	1	-0.96	0.5085	1	-0.45	0.7465	1	-0.55	0.707	1
MSMEG_0811	-	10	0.11	0.9004	1	0.18	0.8754	1	0.03	0.9744	1	0.07	0.9222	1
MSMEG_0812c	-	13	-0.26	0.7507	1	-0.19	0.8072	1	-0.16	0.8242	1	0.19	0.8295	1
MSMEG_0813c	-	6	-0.65	0.652	1	-1.04	0.647	1	-0.31	0.8034	1	-0.37	0.6456	1
MSMEG_0814c	-	4	0.06	1	1	-0.41	0.7108	1	-0.15	0.7106	1	-0.55	0.7134	1
MSMEG_0815	-	21	-0.49	0.4191	1	-0.6	0.3265	1	0.15	0.8117	1	0.25	0.7061	1
MSMEG_0816c	-	22	-0.02	0.9748	1	0.01	0.9917	1	0.01	0.982	1	-0.02	0.9632	1
MSMEG_0817	-	10	-0.18	0.7099	1	-0.44	0.5163	1	-0.02	0.9687	1	-0.17	0.7283	1
MSMEG_0818	-	15	0.15	0.8219	1	0.33	0.6693	1	-0.4	0.493	1	-0.53	0.3659	1
MSMEG_0819	-	10	0.34	0.6882	1	-1.84	0.3389	1	-0.3	0.6872	1	0.98	0.7045	1
MSMEG_0820c	-	1	0.37	1	1	-2.32	1	1	-4.69	1	1	-0.54	1	1
MSMEG_0821	-	12	0.34	0.7954	1	-0.06	0.9773	1	0.05	0.9364	1	-0.16	0.875	1
MSMEG_0822c	-	10	0.19	0.8015	1	0.03	0.9679	1	0.17	0.7793	1	0.06	0.9178	1
MSMEG_0823c	-	9	0	0.9978	1	-0.3	0.7377	1	-0.33	0.6294	1	-0.52	0.454	1
MSMEG_0824c	-	7	-1.07	0.6591	1	-2.08	0.588	1	-0.67	0.8039	1	-1.11	0.6541	1
MSMEG_0825c	thiD	6	-0.88	0.2956	1	-1	0.249	1	-0.17	0.8311	1	-0.32	0.6798	1
MSMEG_0826c	thiC	15	0.43	0.3392	1	0.3	0.6354	1	-0.15	0.8053	1	-0.13	0.8226	1
MSMEG_0827	-	16	-0.02	0.9803	1	0.2	0.8658	1	0.02	0.9798	1	-0.04	0.9674	1
MSMEG_0828c	-	5	0.17	0.9258	1	0.92	0.9051	1	-0.34	0.743	1	-0.27	0.7157	1
MSMEG_0829c	xth	10	-0.5	0.5397	1	-0.22	0.7798	1	-0.29	0.7046	1	-0.29	0.7206	1
MSMEG_0830c	-	8	-0.33	0.6756	1	-0.23	0.8178	1	-0.34	0.6758	1	-0.64	0.4497	1
MSMEG_0831	-	6	0.07	0.9204	1	0.53	0.5021	1	0.13	0.8346	1	0.45	0.5188	1
MSMEG_0832c	def	6	0	1	1	0	1	1	0	1	1	0	1	1
MSMEG_0833	-	4	0	1	1	0	1	1	0	1	1	0	1	1
MSMEG_0834	-	1	0	1	1	0	1	1	0	1	1	0	1	1
MSMEG_0835	sodC	1	-0.46	1	1	-0.15	1	1	-0.42	1	1	-0.54	1	1
MSMEG_0836	-	8	0.77	0.5072	1	0.33	0.7174	1	-0.2	0.8257	1	0.16	0.811	1
MSMEG_0837	-	2	1.07	1	1	-0.32	1	1	-0.01	1	1	1.05	1	1
MSMEG_0838c	-	15	0.11	0.9025	1	0.46	0.7687	1	-0.3	0.7487	1	-0.14	0.849	1
MSMEG_0839	-	5	0.25	0.8853	1	0.55	0.7369	1	0.02	1	1	-0.06	1	1
MSMEG_0840c	-	9	-2.41	0.1872	1	-1.75	0.085	1	-0.78	0.6499	1	-1.75	0.0849	1
MSMEG_0842c	-	6	0.83	0.7137	1	0.36	0.8765	1	-0.71	0.6156	1	0.13	0.9975	1
MSMEG_0843c	-	1	0	1	1	0	1	1	0	1	1	0	1	1
MSMEG_0844c	-	3	0.03	1	1	-0.54	0.7939	1	-2.45	0.3982	1	-1.85	0.3964	1
MSMEG_0845c	-	3	-0.08	0.6757	1	-0.1	0.5071	1	-1.46	0.096	1	-1.13	0.3995	1
MSMEG_0846c	-	16	-0.33	0.257	1	-0.71	0.0643	1	3.24	0.9998	1	-1.61	0.0001	0.01267
MSMEG_0847c	-	6	-0.29	0.7624	1	-0.34	0.6842	1	-1.29	0.5054	1	-1.88	0.6021	1
MSMEG_0848c	-	26	-0.28	0.4936	1	-0.59	0.164	1	-1.64	0.0007	0.06353	-1.86	0.0001	0.01267
MSMEG_0849	-	2	0	1	1	0	1	1	0	1	1	3.25	1	1
MSMEG_0850	-	8	-0.39	0.7664	1	-0.37	0.7946	1	-0.38	0.7087	1	-0.54	0.6787	1
MSMEG_0851c	-	10	0.18	0.833	1	0.31	0.7418	1	-0.08	0.9236	1	-0.02	0.9859	1
MSMEG_0852c	-	2	0.09	1	1	0.8	1	1	0.28	0.6587	1	0.26	0.6764	1
MSMEG_0853c	-	3	1.07	0.6989	1	1.72	0.8981	1	0.62	0.7028	1	0.45	0.7031	1
MSMEG_0854	-	4	0.31	0.8827	1	0.71	1	1	0.25	0.8836	1	0.36	0.8823	1
MSMEG_0855c	-	5	0.28	0.5916	1	-0.25	0.7558	1	0.24	0.6854	1	0.13	0.8212	1
MSMEG_0856	-	8	0.39	0.5144	1	0.24	0.7058	1	0.27	0.6241	1	0.3	0.6571	1
MSMEG_0857c	-	3	-0.59	0.6917	1	-0.04	1	1	-0.28	0.7893	1	-0.01	1	1
MSMEG_0858c	-	8	0.24	0.8727	1	1.61	0.9538	1	-0.84	0.4239	1	-0.37	0.7001	1
MSMEG_0859	-	5	0.01	1	1	0	0.9898	1	0.14	0.8321	1	0.1	0.8778	1
MSMEG_0860c	-	7	-5.79	0.0003	0.02035	-5.79	0.0005	0.02525	-3.36	0.0024	0.14924	-2.89	0.0049	0.23339
MSMEG_0861c	psd	4	-5.94	0.4222	1	-5.94	0.4267	1	-2.7	0.4259	1	-3.82	0.4395	1
MSMEG_0862c	-	8	-1.06	0.5718	1	-1.33	0.482	1	-0.3	0.8093	1	-0.73	0.597	1
MSMEG_0863c	-	10	0.59	0.53	1	0.53	0.5937	1	-0.02	0.9762	1	-0.39	0.6598	1
MSMEG_0864	-	4	-0.56	0.5358	1	-0.49	0.547	1	0.16	0.6594	1	-0.21	0.6575	1
MSMEG_0865	-	10	0.19	0.7072	1	0.58	0.4332	1	-0.07	0.8936	1	-0.14	0.7617	1
MSMEG_0866c	-	17	-3.12	0.0001	0.00861	-3.12	0.0001	0.00692	-0.41	0.5857	1	-1.13	0.1859	1
MSMEG_0867	-	8	0.35	0.5525	1	0.43	0.5181	1	0.14	0.8254	1	0.11	0.8698	1
MSMEG_0868c	-	20	-0.59	0.4482	1	-0.24	0.7668	1	-0.23	0.7548	1	-0.26	0.7232	1
MSMEG_0869	-	3	0	1	1	0	1	1	0	1	1	0	1	1
MSMEG_0870c	-	24	0.06	0.9235	1	0.48	0.6011	1	-0.3	0.5611	1	-0.59	0.2586	1
MSMEG_0871c	-	11	0.39	0.7928	1	-0.3	0.7915	1	0.06	1	1	-0.98	0.4932	1
MSMEG_0872c	-	3	-0.14	1	1	-2.79	1	1	-0.52	1	1	0.53	1	1
MSMEG_0873c	-	2	-1.24	1	1	0.36	1	1	3.86	1	1	3.19	1	1
MSMEG_0874	-	3	0.06	0.7961	1	0.33	0.8986	1	-0.22	0.9034	1	-0.56	0.7039	1
MSMEG_0875	-	19	0.01	0.9799	1	0.13	0.7821	1	0.2	0.6718	1	0.15	0.7179	1
MSMEG_0876c	-	6	-0.07	0.9344	1	0.81	0.3771	1	-0.64	0.495	1	-0.11	0.8813	1
MSMEG_0877	-	8	-0.18	0.7515	1	0.66	0.5037	1	-0.2	0.7593	1	-0.07	0.9007	1
MSMEG_0878	-	7	0.7	0.3983	1	1.4	0.1701	1	0.25	0.7008	1	0.18	0.7883	1
MSMEG_0879c	-	1	0	1	1	0	1	1	0	1	1	0	1	1
MSMEG_0880	groEL	11	0	1	1	0	1	1	0	1	1	0	1	1
MSMEG_0881	-	4	0.41	0.7697	1	0.98	0.5383	1	-0.06	1	1	-0.15	0.8812	1
MSMEG_0882c	-	3	-0.16	1	1	-0.9	0.5814	1	-0.39	0.6979	1	-0.12	0.9072	1
MSMEG_0883c	-	18	0.09	0.8745	1	-0.1	0.8719	1	0.38	0.4857	1	0.26	0.6575	1
MSMEG_0884	-	6	0.11	0.9057	1	-1.18	0.2166	1	0.04	0.9802	1	0.03	0.9862	1
MSMEG_0885c	-	4	-0.5	0.7395	1	-0.05	0.9409	1	0.05	0.9134	1	-0.01	0.9646	1
MSMEG_0886c	-	10	0.78	0.3794	1	1.63	0.3894	1	0	0.996	1	0.05	0.9431	1
MSMEG_0887	-	6	-0.16	0.7984	1	-0.02	0.9842	1	-0.16	0.7953	1	0.21	0.8494	1
MSMEG_0888	-	6	-0.02	0.9869	1	0.1	0.9077	1	-0.28	0.7362	1	-0.3	0.7056	1
MSMEG_0889	-	17	0.06	0.9051	1	-0.33	0.5431	1	0.2	0.6954	1	0.01	0.9841	1
MSMEG_0890	-	7	0.58	0.6584	1	1.44	0.9366	1	0.27	0.6967	1	-0.07	0.9216	1
MSMEG_0891	-	13	0.48	0.5173	1	0.36	0.6369	1	0.16	0.8482	1	0.13	0.8665	1
MSMEG_0892	-	8	-0.56	0.5388	1	-0.89	0.4146	1	-0.15	0.8679	1	-0.01	0.9803	1
MSMEG_0893c	-	8	-0.22	0.641	1	-0.43	0.516	1	0.08	0.8953	1	-0.05	0.9163	1
MSMEG_0894	-	23	-0.24	0.6475	1	-0.42	0.4563	1	0.18	0.7239	1	0.16	0.7807	1
MSMEG_0895	-	7	0.15	0.8407	1	0.79	0.6915	1	0.19	0.6922	1	0.02	0.9595	1
MSMEG_0896	-	18	0.38	0.6363	1	0.35	0.7119	1	0.52	0.6602	1	3.59	0.6756	1
MSMEG_0897	-	13	-0.1	0.9037	1	-0.26	0.7676	1	-0.18	0.8061	1	0.03	0.9579	1
MSMEG_0898	-	5	0.09	1	1	-1.86	0.3388	1	0.29	1	1	-0.05	0.7408	1
MSMEG_0899c	-	36	0.02	0.9625	1	0.3	0.581	1	-0.06	0.9088	1	-0.03	0.9465	1
MSMEG_0900	-	17	0.23	0.6368	1	-0.23	0.621	1	0.31	0.4874	1	0.35	0.4516	1
MSMEG_0901	-	3	1.51	1	1	3.31	1	1	0.74	1	1	0.92	1	1
MSMEG_0902c	-	8	-0.09	0.8647	1	0.07	0.9161	1	-0.19	0.7456	1	-0.22	0.7418	1
MSMEG_0903	lpdA	18	-0.26	1	1	-0.26	1	1	-0.26	1	1	-0.26	1	1
MSMEG_0904	-	4	-0.52	0.712	1	-0.77	0.7103	1	0.42	0.7144	1	0.93	0.8835	1
MSMEG_0905c	pcaC	4	0.09	0.8833	1	-1.04	0.6232	1	0.31	0.7177	1	0.62	0.7086	1
MSMEG_0906c	-	21	0.18	0.8024	1	-0.06	0.9336	1	0.3	0.6832	1	-0.05	0.9383	1
MSMEG_0907	-	0	0	1	1	0	1	1	0	1	1	0	1	1
MSMEG_0908	-	5	0.07	0.9432	1	-0.04	0.984	1	-0.13	0.8472	1	0.07	0.925	1
MSMEG_0909	-	9	-1.64	0.0759	1	-1.83	0.0794	1	-0.28	0.6692	1	-0.71	0.3535	1
MSMEG_0910c	-	5	1.01	1	1	2.04	1	1	-0.39	1	1	-0.73	1	1
MSMEG_0911	aceA	14	-0.29	0.6463	1	-0.8	0.2848	1	-0.51	0.4806	1	-0.39	0.565	1
MSMEG_0912	-	8	-1.12	0.1069	1	-2.01	0.0187	0.46003	3.34	0.0028	0.1679	3.13	0.0046	0.22387
MSMEG_0913	-	16	-9.82	0	0	-9.51	0	0	-4.5	0	0	-5.15	0	0
MSMEG_0914c	-	15	-0.17	0.8435	1	0.63	0.6751	1	-0.22	0.761	1	-0.53	0.4707	1
MSMEG_0915c	-	11	-0.28	0.7098	1	-0.33	0.6358	1	-0.13	0.8486	1	1.22	0.7004	1
MSMEG_0916c	-	7	-7.15	0.0001	0.00861	-7.15	0.0001	0.00692	-3.32	0.0029	0.1679	-4.05	0.0007	0.05733
MSMEG_0917	-	6	-0.08	0.9358	1	0.05	0.9599	1	-0.26	0.7151	1	-0.35	0.6456	1
MSMEG_0918	-	5	-0.33	0.5993	1	0.03	1	1	1.35	0.6513	1	1.19	0.6697	1
MSMEG_0919	-	3	-0.45	0.493	1	-1.19	0.1978	1	0.79	0.3013	1	0.67	0.2997	1
MSMEG_0920	-	7	-1.58	0.0423	1	-4.17	0.0071	0.21383	0.06	0.9497	1	-0.01	0.9856	1
MSMEG_0921	-	2	-1.34	0.3375	1	-2.62	0.324	1	-0.72	0.6593	1	-0.2	1	1
MSMEG_0922	deoC	3	-0.95	1	1	-2.51	1	1	0.02	1	1	0.01	1	1
MSMEG_0923c	-	5	0	1	1	0	1	1	0	1	1	0	1	1
MSMEG_0924c	-	7	0.35	0.7989	1	0.11	0.9373	1	0.2	0.8433	1	-0.06	0.9481	1
MSMEG_0925c	-	3	-0.84	0.6083	1	-0.66	0.4953	1	-0.89	0.501	1	-0.63	0.8985	1
MSMEG_0926c	-	4	0.1	0.8266	1	0.2	0.829	1	-0.11	0.8317	1	0.13	0.8262	1
MSMEG_0927c	-	5	0.05	0.9912	1	-0.24	0.8385	1	0.04	1	1	-0.36	0.7094	1
MSMEG_0928	murB	7	0	1	1	0	1	1	0	1	1	0	1	1
MSMEG_0929	-	18	-1.41	0.004	0.16896	-1.24	0.0238	0.55159	-1.74	0.0014	0.10003	-1.73	0.0013	0.09288
MSMEG_0930c	-	4	0.07	0.969	1	-0.03	0.9712	1	0.36	0.7405	1	0	1	1
MSMEG_0931c	-	0	0	1	1	0	1	1	0	1	1	0	1	1
MSMEG_0932	-	10	-0.12	0.8676	1	-0.14	0.8655	1	0.62	0.5029	1	0.43	0.6321	1
MSMEG_0933	-	12	1.85	0.0453	1	3.18	0.002	0.07948	6.6	0	0	6.16	0	0
MSMEG_0934	-	6	-1.28	0.206	1	-2.69	0.0638	1	4.13	0.0149	0.51398	3.94	0.0146	0.49027
MSMEG_0935	-	11	-6.42	0.0001	0.00861	-6.42	0	0	-0.81	0.3934	1	-1.22	0.1983	1
MSMEG_0936	senX3	6	-4.99	0.4545	1	-4.99	0.459	1	-0.73	0.7244	1	-2.11	0.5799	1
MSMEG_0937	regX3	7	0	1	1	0	1	1	0	1	1	0	1	1
MSMEG_0938c	-	10	-0.36	0.6167	1	-0.6	0.4345	1	-1.57	0.0678	1	-1.93	0.0307	0.80855
MSMEG_0939	-	7	-0.96	0.2269	1	-0.23	0.7975	1	-0.98	0.1981	1	-1.35	0.0734	1
MSMEG_0940	-	8	-6.03	0.0069	0.24649	-6.03	0.0069	0.21257	-5.38	0.0118	0.45028	-4.91	0.0175	0.56234
MSMEG_0941	-	8	0.85	0.5528	1	1.16	0.7877	1	-0.49	0.4273	1	-0.41	0.4866	1
MSMEG_0942	-	3	0.12	0.7997	1	-0.9	0.5598	1	-0.14	0.9002	1	-0.07	1	1
MSMEG_0943	proC	9	-3.24	0.0183	0.53205	-4.63	0.0066	0.20713	-2.15	0.0391	1	-4.27	0.0076	0.30564
MSMEG_0944	-	2	-0.63	0.3267	1	-0.54	1	1	1.54	0.6733	1	1.53	1	1
MSMEG_0945	-	3	0.78	0.6985	1	1.2	0.6949	1	-1.17	0.6048	1	-0.97	0.6031	1
MSMEG_0946	-	14	0.82	0.2069	1	0.73	0.3732	1	1.09	0.1424	1	1.03	0.1786	1
MSMEG_0947	-	9	0.1	0.8701	1	0.03	0.9664	1	0.71	0.3496	1	0.69	0.4462	1
MSMEG_0948c	-	4	0	1	1	0	1	1	0	1	1	0	1	1
MSMEG_0949c	-	8	-6.95	0.0003	0.02035	-6.95	0.0004	0.02166	-5.31	0.0003	0.03535	-5.84	0.0006	0.05166
MSMEG_0950c	-	4	-1.14	0.5731	1	-2.71	0.2621	1	2.34	0.3953	1	2.62	0.426	1
MSMEG_0951	-	2	-1.79	0.6724	1	-6.27	0.3366	1	2.68	0.3299	1	2.97	0.3318	1
MSMEG_0952	hemA	13	-0.35	1	1	-0.35	1	1	-0.35	1	1	-0.35	1	1
MSMEG_0953	hemC	11	-0.4	1	1	-0.4	1	1	-0.4	1	1	-0.4	1	1
MSMEG_0954	hemD	5	0	1	1	0	1	1	0	1	1	0	1	1
MSMEG_0955c	-	5	0.36	0.587	1	0.17	0.8379	1	0.41	0.7487	1	1.09	0.4546	1
MSMEG_0956	hemB	12	0	1	1	0	1	1	0	1	1	0	1	1
MSMEG_0957	-	4	0.4	0.5768	1	0.27	0.7654	1	0.5	0.7058	1	1.18	0.437	1
MSMEG_0958	-	1	-2.18	1	1	-2.18	1	1	-2.18	1	1	-2.18	1	1
MSMEG_0959	-	6	-0.06	0.8344	1	0	1	1	1.25	0.5773	1	1.04	0.5656	1
MSMEG_0960	-	2	-0.19	0.6686	1	-1.28	0.6667	1	0.41	0.6617	1	0.32	0.6648	1
MSMEG_0962	-	6	1.25	0.6119	1	2.16	0.3381	1	1.56	0.6117	1	1.56	0.5177	1
MSMEG_0963	-	2	1.63	0.3386	1	2.86	0.3255	1	1.73	0.3342	1	1.48	0.3298	1
MSMEG_0964	-	5	1.81	0.1731	1	2.93	0.0572	0.98674	2.44	0.0213	0.67797	2.48	0.0372	0.91181
MSMEG_0965	-	5	4	0.0442	1	5.93	0.044	0.82084	4.56	0.0475	1	4.39	0.0482	1
MSMEG_0966c	-	4	2.63	0.2228	1	4.02	0.1342	1	3.45	0.0752	1	3.43	0.0095	0.3525
MSMEG_0967c	-	2	1.75	0.3287	1	2.29	0.3341	1	2.44	0.3275	1	2.2	0.3393	1
MSMEG_0968	-	5	1.52	0.1457	1	2.05	0.1145	1	1.53	0.1345	1	1.51	0.1275	1
MSMEG_0969	hemL	10	0	1	1	0	1	1	0	1	1	0	1	1
MSMEG_0970	-	5	0	1	1	0	1	1	0	1	1	0	1	1
MSMEG_0971	-	3	0	1	1	0	1	1	2.35	1	1	1.94	1	1
MSMEG_0972	-	5	0	1	1	0	1	1	2.57	1	1	2.14	0.447	1
MSMEG_0973	-	15	-0.96	1	1	-0.96	1	1	7.86	0.007	0.31981	7.24	0.0067	0.283
MSMEG_0974	ccsB	15	0	1	1	0	1	1	2.35	0.4906	1	2.47	0.2171	1
MSMEG_0975	-	9	-0.77	0.2875	1	-0.79	0.3116	1	-0.69	0.3545	1	-0.89	0.2305	1
MSMEG_0976c	-	3	1.29	0.1014	1	2.09	0.1011	1	-1.72	0.2029	1	-1.54	0.1957	1
MSMEG_0977	-	3	0	1	1	0	1	1	5.65	0.3923	1	6.05	0.4017	1
MSMEG_0978	-	7	0.33	0.6418	1	0.49	0.431	1	0.24	0.7187	1	0.43	0.5026	1
MSMEG_0979	-	4	-1.87	0.4284	1	-1.87	0.4349	1	-1.87	0.4275	1	-1.87	0.4298	1
MSMEG_0980c	-	13	-0.03	0.9587	1	-0.58	0.397	1	0.06	0.9335	1	0.09	0.8922	1
MSMEG_0981	-	3	-0.21	0.7047	1	-4.4	0.3945	1	-0.29	0.7017	1	-1.23	0.7011	1
MSMEG_0982	-	9	-0.25	0.7123	1	0	0.9938	1	-0.27	0.65	1	0.12	0.8511	1
MSMEG_0983c	-	3	0.1	0.9679	1	-0.23	1	1	0.32	0.7648	1	0.37	0.2685	1
MSMEG_0984	-	27	0.02	0.9601	1	-0.31	0.5749	1	-0.23	0.6408	1	0.1	0.8272	1
MSMEG_0985c	-	25	0.17	0.7055	1	0.15	0.7492	1	1.76	0.008	0.34888	1.69	0.0086	0.32631
MSMEG_0986c	-	5	-2.22	0.1756	1	-2.4	0.2879	1	5.64	0.1321	1	5.52	0.1598	1
MSMEG_0987	-	6	0.71	0.6611	1	1.77	0.4303	1	-2.31	0.3305	1	-1.42	0.5074	1
MSMEG_0988c	menA	8	0	1	1	0	1	1	0	1	1	0	1	1
MSMEG_0989	-	0	0	1	1	0	1	1	0	1	1	0	1	1
MSMEG_0990	mtaP	7	0.15	0.8017	1	-0.43	0.7827	1	0.24	0.7773	1	0.07	0.9413	1
MSMEG_0991	-	9	-0.04	0.9549	1	1.13	0.4741	1	-0.13	0.8659	1	0.07	0.9284	1
MSMEG_0992	-	8	-0.16	0.8403	1	-0.39	0.7085	1	0.78	0.8788	1	0.5	0.8819	1
MSMEG_0993c	-	3	0	1	1	0	1	1	0	1	1	0	1	1
MSMEG_0994c	resD	6	-0.18	0.848	1	-1.26	0.318	1	0.34	0.7234	1	0.01	0.9974	1
MSMEG_0995	-	7	-0.33	0.7186	1	-1.53	0.3433	1	0.1	0.9894	1	-0.32	0.7327	1
MSMEG_0996	-	0	0	1	1	0	1	1	0	1	1	0	1	1
MSMEG_0997	-	2	-0.33	0.6666	1	0.71	1	1	-0.06	0.6743	1	-0.35	0.6772	1
MSMEG_0998	-	10	0.34	0.7226	1	-0.58	0.7111	1	0.28	0.8784	1	1.31	0.6001	1
MSMEG_0999c	-	10	0.26	0.7735	1	0.48	0.9201	1	0.67	0.7616	1	0.76	0.6002	1
MSMEG_1000	-	6	0.23	0.77	1	-0.55	0.402	1	-0.14	0.7703	1	-0.24	0.6521	1
MSMEG_1001	-	6	-0.66	0.5782	1	-0.79	0.5277	1	0.1	0.8302	1	0.02	1	1
MSMEG_1002	-	10	0.02	0.9678	1	0.12	0.8717	1	0.08	0.8373	1	0.18	0.749	1
MSMEG_1003c	-	9	-0.22	0.7991	1	0.12	0.8825	1	0.07	0.9344	1	0.07	0.9242	1
MSMEG_1005	-	7	0.19	0.8136	1	0.61	0.4959	1	0.47	0.8168	1	0.14	0.9108	1
MSMEG_1006	-	10	-0.1	0.8729	1	-0.1	0.8714	1	0.11	0.8925	1	-0.06	0.9355	1
MSMEG_1007c	-	7	0.46	0.5677	1	0.98	0.4229	1	-0.32	0.6954	1	-0.04	0.9129	1
MSMEG_1008	-	2	-1.57	0.6691	1	-1.14	0.6693	1	0.05	1	1	-0.36	0.668	1
MSMEG_1009c	-	18	0.2	0.7045	1	-0.04	0.9532	1	0.23	0.6573	1	0.26	0.5946	1
MSMEG_1010	-	5	-0.02	0.9693	1	-0.11	0.8461	1	-0.84	0.2548	1	-0.92	0.2627	1
MSMEG_1011	-	7	-0.18	0.7907	1	0.03	0.9856	1	-0.12	0.8389	1	0.1	0.8818	1
MSMEG_1012c	-	15	-0.14	0.7618	1	0.63	0.2468	1	-0.02	0.9658	1	-0.03	0.9494	1
MSMEG_1013c	-	8	-0.17	0.6653	1	-0.08	0.8503	1	-0.56	0.6725	1	-0.84	0.6722	1
MSMEG_1014c	dinB	5	-0.47	0.2354	1	-0.44	0.4792	1	-0.19	0.5435	1	-0.79	0.0891	1
MSMEG_1015c	-	4	-0.15	0.7614	1	-0.83	0.1988	1	-0.06	0.944	1	-0.27	0.6554	1
MSMEG_1016	-	5	0.08	0.8779	1	0.62	0.5188	1	0.24	0.6927	1	0.33	0.5961	1
MSMEG_1017	-	5	-0.51	0.4968	1	-0.44	0.6297	1	-0.63	0.4918	1	-0.72	0.4101	1
MSMEG_1019	-	45	0.12	0.643	1	0.02	0.9432	1	-0.02	0.9381	1	-0.16	0.5736	1
MSMEG_1021c	-	5	-0.2	0.8031	1	0.09	0.9177	1	1.16	0.7515	1	0.57	0.6886	1
MSMEG_1022c	-	0	0	1	1	0	1	1	0	1	1	0	1	1
MSMEG_1023	-	17	0.04	0.9395	1	-0.16	0.7869	1	0.09	0.8424	1	-0.06	0.9135	1
MSMEG_1024	-	5	-0.14	0.8472	1	-0.76	0.2614	1	0.04	0.9629	1	-0.19	0.7886	1
MSMEG_1025c	-	8	0.29	0.7075	1	-0.07	0.9377	1	-0.07	0.9136	1	0.02	0.9708	1
MSMEG_1026	-	11	0.52	0.526	1	1.05	0.3326	1	-0.03	0.9646	1	-0.21	0.74	1
MSMEG_1027	-	9	0.12	0.8492	1	0.44	0.5446	1	-0.2	0.7922	1	-0.15	0.8063	1
MSMEG_1028c	-	17	-0.03	0.9334	1	-0.25	0.6146	1	-0.47	0.2653	1	-0.66	0.1111	1
MSMEG_1029	-	5	-0.05	0.8914	1	0.17	0.629	1	0.03	0.9248	1	0.1	0.7736	1
MSMEG_1030	-	20	-0.05	0.9071	1	0.08	0.8839	1	-0.34	0.5145	1	-0.3	0.5675	1
MSMEG_1031	-	6	0.35	0.591	1	0.25	0.6841	1	0.06	0.9096	1	-0.26	0.6068	1
MSMEG_1032	-	2	-0.27	0.6707	1	-0.7	0.6623	1	-0.51	1	1	-0.3	1	1
MSMEG_1033	nrdF2	18	0.21	0.5228	1	0.49	0.3827	1	-0.15	0.6903	1	-0.48	0.2131	1
MSMEG_1034	-	13	0	0.9996	1	-0.02	0.9718	1	-0.25	0.6504	1	-0.22	0.6496	1
MSMEG_1035	-	22	0.22	0.8081	1	-0.02	0.9743	1	-0.21	0.7025	1	-0.2	0.7003	1
MSMEG_1037c	-	16	0.18	0.6371	1	0.06	0.9127	1	-0.04	0.914	1	-0.28	0.4387	1
MSMEG_1038c	-	3	0.47	0.8067	1	1.25	0.5969	1	-0.62	0.5983	1	0.17	0.7909	1
MSMEG_1039c	-	5	-0.53	0.4961	1	-0.05	0.9591	1	0.79	0.4332	1	0.63	0.4127	1
MSMEG_1041	serB	11	0.23	0.7149	1	0.45	0.6051	1	0	0.999	1	-0.17	0.7881	1
MSMEG_1042	-	1	0.43	1	1	-0.63	1	1	0.69	1	1	0.66	1	1
MSMEG_1043c	-	12	0.14	0.7995	1	0.06	0.932	1	-0.19	0.7629	1	-0.16	0.773	1
MSMEG_1044	-	3	0.18	0.7967	1	0.45	0.7011	1	0.22	0.9074	1	0.02	1	1
MSMEG_1045	-	9	-0.09	0.8848	1	-0.46	0.4621	1	0.22	0.7222	1	0.19	0.7595	1
MSMEG_1046	-	7	0.35	0.6378	1	0.24	0.7579	1	0.16	0.837	1	-0.07	0.9225	1
MSMEG_1047	-	6	0.09	0.7988	1	-0.58	0.2594	1	0.31	0.5105	1	-0.17	0.6922	1
MSMEG_1048	-	5	0.06	0.9128	1	0.35	0.6538	1	-0.32	0.7172	1	-0.06	0.9336	1
MSMEG_1049	-	9	-0.76	0.3662	1	-1.03	0.1545	1	-0.71	0.3121	1	-0.38	0.5598	1
MSMEG_1050	-	12	-0.14	0.7841	1	0.19	0.9744	1	-0.3	0.5644	1	-0.17	0.718	1
MSMEG_1051	-	11	0.63	0.151	1	0.71	0.1775	1	-0.35	0.4458	1	-0.15	0.7219	1
MSMEG_1052c	-	23	-0.31	0.4015	1	-0.27	0.5034	1	0.74	0.0584	1	0.83	0.0287	0.77679
MSMEG_1053c	-	13	0.09	0.8708	1	0.2	0.8163	1	0.66	0.3918	1	0.59	0.5871	1
MSMEG_1054	-	1	-3.02	1	1	-3.02	1	1	-3.02	1	1	-3.02	1	1
MSMEG_1055	-	5	0.45	0.7036	1	1.03	0.3338	1	-0.26	0.7391	1	-0.26	0.7653	1
MSMEG_1057	fni	7	0.28	0.9415	1	1.2	0.6566	1	0.32	0.8511	1	0.16	0.847	1
MSMEG_1058	-	9	0.04	0.952	1	0	0.9925	1	0.11	0.8689	1	-0.02	0.9686	1
MSMEG_1059c	-	9	0.33	0.6586	1	0.62	0.4345	1	0.35	0.6119	1	0.4	0.5954	1
MSMEG_1060c	-	4	0.74	0.3952	1	1.1	0.3672	1	-0.46	0.5895	1	-0.01	1	1
MSMEG_1061c	-	8	0.29	0.6544	1	0.58	0.3556	1	-0.23	0.7428	1	-0.41	0.5231	1
MSMEG_1062c	-	8	0	1	1	0	1	1	0	1	1	0	1	1
MSMEG_1063c	-	2	-1.31	1	1	-2.32	1	1	-2.01	1	1	-0.54	1	1
MSMEG_1064	-	5	1.52	0.1223	1	2.12	0.0311	0.65271	3.1	0.0032	0.17761	2.73	0.0237	0.69811
MSMEG_1065	-	2	1.09	0.6618	1	1.87	0.6663	1	1.59	0.6635	1	1.51	0.6657	1
MSMEG_1066	-	3	1.23	0.4017	1	-0.74	0.6997	1	1.45	0.6903	1	-0.22	1	1
MSMEG_1067c	-	5	0.16	0.799	1	0.47	0.7938	1	0.05	0.9204	1	-0.21	0.8066	1
MSMEG_1068c	-	4	0.9	0.4796	1	1.97	0.3735	1	0.6	0.7611	1	0.02	0.9578	1
MSMEG_1069	-	12	0.51	0.4455	1	0.12	0.8991	1	-0.15	0.7699	1	-0.15	0.7644	1
MSMEG_1070	-	7	0.87	0.5009	1	0.06	0.9793	1	0.05	0.9357	1	-0.03	0.9732	1
MSMEG_1071	-	4	-0.45	0.7391	1	-0.62	0.6354	1	-0.36	0.7974	1	-0.48	0.7443	1
MSMEG_1072	speB	12	-1.26	0.1064	1	-1.94	0.0253	0.57436	-0.14	0.8345	1	-0.41	0.5474	1
MSMEG_1073c	-	8	-0.31	0.7026	1	-0.59	0.5754	1	-0.23	0.7227	1	-0.06	0.8135	1
MSMEG_1074	-	8	0.75	0.2822	1	-0.68	0.4274	1	-0.17	0.821	1	0.52	0.5341	1
MSMEG_1075c	menB	9	-0.34	1	1	-2.04	1	1	4.38	1	1	4.28	1	1
MSMEG_1076	-	1	0	1	1	0	1	1	0	1	1	0	1	1
MSMEG_1077c	-	4	-0.81	0.633	1	0.75	0.8548	1	-0.06	0.9127	1	-0.22	0.7352	1
MSMEG_1078c	-	7	0.97	0.691	1	1.98	0.7308	1	-0.16	0.8317	1	-0.29	0.8207	1
MSMEG_1079	-	3	-1.12	1	1	-1.12	1	1	-1.12	1	1	-1.12	1	1
MSMEG_1080	-	38	-0.21	0.6151	1	-0.49	0.3598	1	-0.11	0.8088	1	-0.04	0.9135	1
MSMEG_1081	-	1	2.04	1	1	0.49	1	1	0.39	1	1	0.85	1	1
MSMEG_1082	-	9	0.45	0.7075	1	0.92	0.5948	1	0.2	0.8538	1	-0.23	0.7462	1
MSMEG_1083c	-	4	-2.07	1	1	-1.76	1	1	-0.13	1	1	-0.39	1	1
MSMEG_1084	-	23	-0.29	0.6821	1	0.12	0.9294	1	3.95	0.7783	1	3.46	0.7373	1
MSMEG_1085	-	10	0.27	0.8112	1	1.57	0.4039	1	-0.18	0.8592	1	0.3	0.7984	1
MSMEG_1086	-	10	-0.36	0.6099	1	-0.45	0.5281	1	0.61	0.6112	1	-0.18	0.7727	1
MSMEG_1088	gatA	11	-0.49	0.6004	1	-1.04	0.2949	1	-0.47	0.6146	1	-0.32	0.7767	1
MSMEG_1089	-	1	-1.12	1	1	-1.68	1	1	-0.15	1	1	0.32	1	1
MSMEG_1090	-	19	-0.07	0.9196	1	-0.49	0.566	1	-0.55	0.4607	1	-0.71	0.3619	1
MSMEG_1091	ureE	3	0.18	1	1	0.75	1	1	-1.52	0.6996	1	-2.05	0.689	1
MSMEG_1092	-	4	0.05	1	1	-1.04	0.5355	1	0.08	1	1	-0.08	1	1
MSMEG_1093	-	3	-0.27	0.5993	1	-1.84	0.4126	1	-0.52	0.6	1	0.53	0.8117	1
MSMEG_1094	ureC	14	0.12	0.8785	1	0.65	0.6254	1	0.08	0.9179	1	0.3	0.7135	1
MSMEG_1095	ureG	3	0.67	1	1	-0.39	0.6986	1	0.93	1	1	-0.19	1	1
MSMEG_1096	-	6	0.08	0.8264	1	0.47	0.5798	1	-0.43	0.3772	1	-0.13	0.8006	1
MSMEG_1097	-	6	0.05	0.9535	1	0.47	0.9683	1	1.86	0.5997	1	1.59	0.6024	1
MSMEG_1098c	-	15	0.41	0.4788	1	0.42	0.555	1	0.15	0.6596	1	0.11	0.78	1
MSMEG_1099c	-	0	0	1	1	0	1	1	0	1	1	0	1	1
MSMEG_1100c	-	4	-0.74	0.6565	1	-0.85	0.828	1	-0.7	0.6602	1	-0.73	0.6582	1
MSMEG_1101	-	14	-0.2	0.7943	1	-0.64	0.3854	1	-0.06	0.9363	1	-0.52	0.4469	1
MSMEG_1102	-	14	0.45	0.4731	1	0.22	0.7037	1	-0.18	0.7497	1	-0.18	0.7626	1
MSMEG_1103	-	6	0	1	1	0	1	1	0	1	1	0	1	1
MSMEG_1104	-	1	0	1	1	0	1	1	0	1	1	0	1	1
MSMEG_1106	-	6	0.49	0.812	1	-0.55	0.6085	1	-0.24	0.6939	1	-0.01	1	1
MSMEG_1107	-	5	-0.31	0.7013	1	-0.32	0.8245	1	-0.52	0.6023	1	0.18	0.8162	1
MSMEG_1108	-	9	0.42	0.6722	1	1.62	0.8269	1	1.16	0.3331	1	0.76	0.4573	1
MSMEG_1109	-	12	0	1	1	0	1	1	0	1	1	0	1	1
MSMEG_1110	-	5	-6.24	0.0156	0.46154	-6.24	0.0168	0.42258	-4.91	0.0213	0.67797	-5.45	0.0211	0.66219
MSMEG_1111c	-	9	0.31	0.7764	1	0.03	0.9631	1	-0.14	0.8394	1	-0.12	0.9046	1
MSMEG_1112c	-	16	0.39	0.6267	1	-1.33	0.1398	1	0.45	0.5825	1	-0.08	0.9056	1
MSMEG_1113	-	8	0.21	0.8456	1	1.05	0.3958	1	-0.78	0.5012	1	-0.12	0.8603	1
MSMEG_1114c	-	8	0.21	0.8635	1	-0.51	0.661	1	0.46	0.7017	1	0.29	0.8216	1
MSMEG_1115	ubiE	7	0	1	1	0	1	1	0	1	1	0	1	1
MSMEG_1116c	-	20	0.18	0.7579	1	0.38	0.6581	1	-0.14	0.788	1	-0.1	0.8591	1
MSMEG_1117	-	6	-0.03	0.925	1	-1.08	0.4972	1	-0.13	0.7673	1	-0.2	0.7643	1
MSMEG_1118	-	25	-0.27	0.6845	1	0.46	0.5096	1	-0.24	0.7265	1	-0.11	0.8675	1
MSMEG_1119	-	10	0.14	0.837	1	0.19	0.8269	1	-0.14	0.8975	1	-0.16	0.7961	1
MSMEG_1120	-	13	0.33	0.7195	1	1.18	0.9045	1	-0.06	0.9315	1	0.12	0.8791	1
MSMEG_1121	-	1	0	1	1	0	1	1	0	1	1	0	1	1
MSMEG_1122c	-	1	0	1	1	0	1	1	0	1	1	0	1	1
MSMEG_1123	-	8	-0.11	0.9003	1	-0.96	0.3469	1	-0.03	0.9737	1	0.33	0.6794	1
MSMEG_1124	-	8	0.22	0.8564	1	0.41	0.8593	1	-0.34	0.6735	1	-0.36	0.6982	1
MSMEG_1125	-	5	-0.37	0.7007	1	-0.17	0.9221	1	-0.7	0.6361	1	0.07	1	1
MSMEG_1126	-	7	-0.68	0.2321	1	0.15	0.922	1	0.34	0.5552	1	-0.11	0.8775	1
MSMEG_1127	-	5	-0.04	0.9757	1	0.37	1	1	-0.38	0.4831	1	-0.54	0.7904	1
MSMEG_1128c	-	2	-0.41	1	1	-4.08	1	1	0.22	1	1	0.1	1	1
MSMEG_1129	-	12	-0.24	0.7331	1	-0.06	0.9227	1	-0.22	0.7148	1	-0.14	0.8313	1
MSMEG_1130	-	10	-0.14	0.8568	1	0.91	0.7359	1	-0.29	0.7066	1	-0.22	0.763	1
MSMEG_1131	-	6	-0.51	0.5654	1	0.59	0.9912	1	-0.13	0.7984	1	-0.22	0.7694	1
MSMEG_1132c	-	11	-0.22	0.6553	1	-0.08	0.9944	1	0.65	0.1799	1	0.83	0.0817	1
MSMEG_1133	-	8	0	1	1	0	1	1	0	1	1	0	1	1
MSMEG_1134	-	10	-1.01	0.1917	1	-1.07	0.2046	1	2.74	0.0327	0.91126	3.11	0.023	0.68943
MSMEG_1135	-	4	0.08	0.8851	1	-0.96	0.4557	1	-0.48	0.7533	1	-0.47	0.7431	1
MSMEG_1136	-	6	0.23	0.9498	1	-0.01	1	1	0.04	0.9657	1	-0.25	0.7982	1
MSMEG_1137c	-	25	0.07	0.9083	1	0.11	0.871	1	-0.1	0.8631	1	-0.13	0.8154	1
MSMEG_1138c	-	10	-0.27	0.5907	1	-0.37	0.5785	1	0.32	0.5428	1	-0.14	0.7957	1
MSMEG_1139	-	6	0.37	0.6319	1	0.65	0.3254	1	0.6	0.5977	1	0.42	0.6479	1
MSMEG_1140c	-	11	0	0.9969	1	0.09	0.911	1	0.56	0.5266	1	0.21	0.8115	1
MSMEG_1141	-	4	0.25	0.7464	1	0.49	0.8535	1	0.39	0.4907	1	-0.09	0.9431	1
MSMEG_1142	-	14	-0.58	0.3003	1	-0.52	0.484	1	5.62	0.6033	1	-0.24	0.6904	1
MSMEG_1143	-	11	-0.17	0.82	1	-1.25	0.1524	1	1.02	0.6048	1	0.75	0.5534	1
MSMEG_1144	-	10	0.11	0.8972	1	0.71	0.5356	1	0.07	0.9328	1	-0.46	0.5489	1
MSMEG_1145	-	8	0.12	0.8727	1	0.1	0.9851	1	-0.4	0.5805	1	0.39	0.6162	1
MSMEG_1146	-	9	1.92	0.3766	1	2.12	0.4593	1	-0.1	0.9805	1	0.85	0.5697	1
MSMEG_1147	-	6	1.31	0.7279	1	-0.3	0.8213	1	0.72	0.7268	1	0.61	0.7314	1
MSMEG_1148	-	16	0.35	0.761	1	-0.11	0.9202	1	0.03	0.9649	1	0.3	0.761	1
MSMEG_1149	-	3	0.38	0.7051	1	0.04	0.9012	1	0.14	1	1	-1.28	0.9052	1
MSMEG_1150	-	13	0.16	0.8362	1	-0.05	0.9425	1	0.19	0.8346	1	-0.1	0.9165	1
MSMEG_1151	-	10	-0.2	0.7525	1	-0.51	0.494	1	-0.37	0.5519	1	0.23	0.7609	1
MSMEG_1152	-	20	0.19	0.657	1	-0.89	0.0595	1	0.12	0.7912	1	0.08	0.8606	1
MSMEG_1153	-	18	0.35	0.5654	1	0.43	0.5305	1	0.31	0.6135	1	0.32	0.6538	1
MSMEG_1154	-	12	0.54	0.6442	1	0.68	0.4765	1	-0.04	0.9563	1	-0.24	0.7299	1
MSMEG_1155	-	5	-0.62	0.5695	1	1.26	0.5153	1	-0.65	0.4881	1	0.08	0.8944	1
MSMEG_1156	-	5	0.06	0.9605	1	0.37	0.7146	1	0.26	0.7978	1	0.48	0.5038	1
MSMEG_1157	-	4	0.04	0.9674	1	0.25	0.8381	1	-0.11	0.8297	1	-0.16	0.825	1
MSMEG_1158	-	11	0.29	0.794	1	0.12	0.8942	1	-0.24	0.7347	1	-0.01	0.9853	1
MSMEG_1159	-	14	-0.17	0.7584	1	-0.54	0.3605	1	0.3	0.5961	1	0.05	0.9306	1
MSMEG_1160	-	7	-1.2	0.5874	1	0.43	1	1	-0.9	0.5841	1	-0.62	0.5863	1
MSMEG_1161	-	7	-0.21	0.8576	1	-0.68	0.7329	1	0.15	0.9675	1	0.23	1	1
MSMEG_1162	-	18	-0.48	0.5185	1	-0.78	0.3198	1	-0.25	0.7013	1	-0.34	0.6018	1
MSMEG_1163	-	2	0.17	0.6631	1	-0.82	0.6626	1	-0.06	1	1	0.08	0.667	1
MSMEG_1165c	-	3	-3.15	0.203	1	-5.51	0.0987	1	-2.19	0.3981	1	-1.5	0.7401	1
MSMEG_1167c	-	15	0.32	0.6798	1	0.16	0.859	1	0.2	0.8044	1	0.2	0.8011	1
MSMEG_1168	-	5	-0.09	0.8495	1	0.32	0.7901	1	0.15	0.615	1	0.23	0.6363	1
MSMEG_1169	-	17	0.16	0.859	1	0.38	0.8182	1	-0.18	0.8306	1	-0.15	0.8517	1
MSMEG_1170	-	0	0	1	1	0	1	1	0	1	1	0	1	1
MSMEG_1171c	-	6	-0.26	0.9206	1	0.27	1	1	-0.22	0.9265	1	0.6	0.7269	1
MSMEG_1172c	arsB	13	-0.14	0.8556	1	-0.91	0.3101	1	0.05	0.948	1	0.04	0.9628	1
MSMEG_1173c	-	2	1.09	0.3391	1	1.76	1	1	0.4	1	1	0.39	1	1
MSMEG_1174c	-	3	0.04	1	1	0.1	1	1	0.08	0.9067	1	-0.05	0.9007	1
MSMEG_1175	-	4	0.89	0.6554	1	-1.38	0.2862	1	-0.29	0.6584	1	-0.03	0.9695	1
MSMEG_1176	-	23	0.23	0.8335	1	0.54	0.8317	1	0.58	0.7406	1	-0.11	0.9077	1
MSMEG_1177c	-	23	0.08	0.9209	1	0.07	0.976	1	-0.08	0.8755	1	-0.08	0.8802	1
MSMEG_1178	-	6	1.18	0.8789	1	-0.75	1	1	0.46	0.8728	1	0.62	0.8835	1
MSMEG_1179	hutU	16	0.1	0.8871	1	0.19	0.8061	1	-0.17	0.824	1	-0.23	0.7365	1
MSMEG_1180	-	8	-0.91	0.4362	1	-1.19	0.3435	1	-0.55	0.5676	1	0.12	0.9089	1
MSMEG_1181	hutF	15	0.6	0.635	1	2.3	0.4072	1	-0.29	0.7581	1	-0.26	0.7906	1
MSMEG_1182	hutI	10	-1.06	0.6033	1	-1.89	0.4719	1	-0.09	1	1	0.03	1	1
MSMEG_1183	hutH	5	0.01	1	1	0.41	0.8117	1	-0.62	0.5244	1	-0.59	0.5488	1
MSMEG_1184	-	10	0.71	0.4183	1	0.5	0.5868	1	0.69	0.4699	1	0.59	0.5207	1
MSMEG_1185c	-	12	0.56	0.3099	1	-0.27	0.6301	1	0.55	0.3425	1	0.18	0.7359	1
MSMEG_1186	-	19	0.06	0.8877	1	0.18	0.7318	1	0.03	0.9477	1	0.05	0.906	1
MSMEG_1187	-	20	-0.24	0.7716	1	0.06	0.9465	1	0.06	0.9523	1	0.1	0.8966	1
MSMEG_1188c	-	14	0.8	0.1583	1	1.25	0.0564	0.9813	-0.83	0.187	1	-0.92	0.151	1
MSMEG_1189	-	17	0.27	0.6395	1	0.06	0.91	1	-0.76	0.219	1	-0.95	0.1482	1
MSMEG_1190	-	23	0.29	0.7096	1	0.66	0.4783	1	0.25	0.7661	1	0.18	0.8062	1
MSMEG_1191c	-	1	-0.08	1	1	-1.33	1	1	-0.1	1	1	0.26	1	1
MSMEG_1192c	-	13	0.37	0.7605	1	0.57	0.7022	1	0.34	0.8305	1	0.15	0.9231	1
MSMEG_1193	-	21	-0.67	0.2966	1	-0.55	0.387	1	-0.11	0.8806	1	0.19	0.8785	1
MSMEG_1194c	-	3	-0.74	0.6018	1	0.71	0.9013	1	-0.52	0.5969	1	-0.33	0.602	1
MSMEG_1195	-	13	0.24	0.6675	1	0.37	0.5802	1	0.27	0.6073	1	0.08	0.868	1
MSMEG_1196c	-	15	1.28	0.413	1	0.78	0.7507	1	0.35	0.7192	1	0.77	0.4052	1
MSMEG_1197c	-	2	0.13	0.6705	1	0.32	0.6642	1	-0.06	1	1	0.26	1	1
MSMEG_1198	-	5	-0.87	0.6001	1	-1.46	0.5175	1	0.47	0.8389	1	0.41	0.9931	1
MSMEG_1199c	-	16	-2.34	0.0097	0.3225	-4.68	0	0	-0.49	0.5161	1	-0.02	0.9794	1
MSMEG_1200	-	16	0.18	0.7237	1	0.46	0.6234	1	0.2	0.6916	1	0.17	0.7399	1
MSMEG_1201c	-	4	-0.88	0.7173	1	-1.27	0.5439	1	0.05	1	1	0.21	1	1
MSMEG_1202	-	2	0.25	1	1	0.27	1	1	-0.3	1	1	-1.35	1	1
MSMEG_1203c	-	17	0.19	0.8999	1	0.93	0.6785	1	-0.51	0.2485	1	-0.37	0.4017	1
MSMEG_1204	-	9	0.32	0.5762	1	0.11	0.8337	1	0.04	0.9458	1	0.13	0.7825	1
MSMEG_1205c	-	13	-0.22	0.7706	1	0.62	0.7909	1	0.69	0.5661	1	0.47	0.6005	1
MSMEG_1206c	-	0	0	1	1	0	1	1	0	1	1	0	1	1
MSMEG_1207	-	11	0.46	0.7531	1	0.27	0.7185	1	0.04	0.932	1	0.26	0.6735	1
MSMEG_1208	-	8	-0.28	0.7687	1	-0.72	0.47	1	0.5	0.5914	1	0.4	0.6838	1
MSMEG_1209	-	20	0.86	0.4447	1	1.66	0.2237	1	0.41	0.489	1	0.11	0.8349	1
MSMEG_1210c	-	9	0.18	0.7786	1	-0.04	0.9499	1	0.37	0.5553	1	0.37	0.5381	1
MSMEG_1211	-	18	0.58	0.5448	1	0.42	0.5691	1	0.49	0.544	1	0.18	0.8046	1
MSMEG_1212	-	1	0.43	1	1	-0.62	1	1	0.7	1	1	-0.07	1	1
MSMEG_1213	-	8	1.17	0.2162	1	1.4	0.097	1	0.59	0.4478	1	0.04	0.9555	1
MSMEG_1214	-	10	0.28	0.8155	1	-0.14	0.8868	1	-0.17	0.8649	1	-0.04	0.964	1
MSMEG_1215	-	5	1.98	0.3559	1	2.26	0.3191	1	1.09	0.6272	1	1.51	0.3497	1
MSMEG_1216c	-	16	0.7	0.178	1	1.35	0.0262	0.58265	0.85	0.1077	1	0.86	0.1003	1
MSMEG_1217c	-	6	1.05	0.6577	1	2.56	0.6053	1	1.18	0.6564	1	1.28	0.6086	1
MSMEG_1218c	-	3	0.79	0.4947	1	1.7	0.3951	1	1.34	0.6985	1	1.62	0.5021	1
MSMEG_1219c	-	18	0.9	0.2578	1	1.84	0.0748	1	1.14	0.0789	1	0.94	0.1195	1
MSMEG_1220c	-	12	1.07	0.0699	1	2.28	0.0331	0.67568	0.35	0.6072	1	0.43	0.3987	1
MSMEG_1221	-	6	-2.39	0.0613	1	-3.08	0.0315	0.657	-2.51	0.0591	1	-2.53	0.0689	1
MSMEG_1222c	-	18	-0.16	0.7697	1	-0.22	0.7257	1	-0.6	0.2785	1	-0.52	0.3382	1
MSMEG_1223c	-	3	-0.27	0.7023	1	-0.89	0.5007	1	-0.41	0.6027	1	-0.37	0.6014	1
MSMEG_1224	-	1	-0.05	1	1	-0.89	1	1	-0.29	1	1	-0.27	1	1
MSMEG_1225c	-	10	0.02	0.9724	1	-0.04	0.9641	1	0.19	0.8013	1	0.18	0.7797	1
MSMEG_1226	-	10	0.31	0.693	1	1	0.3474	1	0.12	0.8477	1	-0.13	0.8221	1
MSMEG_1227	-	3	0	1	1	0	1	1	0	1	1	0	1	1
MSMEG_1228	-	20	0.01	0.9921	1	0.2	0.8239	1	0.51	0.5307	1	0.29	0.7199	1
MSMEG_1229	gyrB	21	0.32	0.6876	1	-0.19	0.8146	1	0.04	0.9638	1	-0.02	0.9838	1
MSMEG_1230c	-	2	-2.18	0.3387	1	-2.18	0.3358	1	-2.18	0.3327	1	-2.18	0.3386	1
MSMEG_1231c	-	3	0.39	1	1	-1.21	1	1	-0.31	1	1	1.03	1	1
MSMEG_1232	-	22	-0.83	0.6269	1	-1.12	0.4377	1	-1.13	0.4305	1	-0.85	0.6194	1
MSMEG_1234	-	3	0.76	0.5949	1	0.49	0.8053	1	0.1	0.7995	1	0	1	1
MSMEG_1235	-	9	0.06	0.8975	1	-0.59	0.368	1	-0.41	0.4077	1	-0.12	0.7972	1
MSMEG_1236c	-	4	-0.36	0.7198	1	0.06	0.8883	1	-0.42	0.7169	1	-0.22	0.8879	1
MSMEG_1237	-	2	-0.14	1	1	-0.25	1	1	-0.52	1	1	0.21	1	1
MSMEG_1238	-	76	0.33	0.4735	1	0.67	0.2961	1	-0.04	0.9258	1	0.3	0.507	1
MSMEG_1239c	-	16	0.19	0.7399	1	0.13	0.8318	1	0.03	0.9615	1	-0.08	0.889	1
MSMEG_1240	-	63	0.11	0.8269	1	0.39	0.5626	1	0.03	0.9426	1	0.02	0.9594	1
MSMEG_1241	-	30	0.34	0.6656	1	-0.1	0.8944	1	0.1	0.8919	1	0.4	0.6336	1
MSMEG_1242	iscS	24	-0.7	0.1983	1	-0.43	0.4306	1	-0.91	0.1163	1	-0.62	0.2508	1
MSMEG_1243	-	26	0.08	0.9058	1	0.84	0.3613	1	-0.95	0.259	1	-0.8	0.3568	1
MSMEG_1244	-	72	-0.04	0.8839	1	-0.06	0.8647	1	-0.77	0.0101	0.40618	-0.78	0.0071	0.29617
MSMEG_1245	-	21	0.06	0.8843	1	-0.06	0.9337	1	-0.64	0.0485	1	-0.64	0.0551	1
MSMEG_1246	-	36	0.06	0.8914	1	0.26	0.5897	1	0.21	0.6762	1	0.2	0.6711	1
MSMEG_1247	-	7	0.72	0.3236	1	1.35	0.1394	1	0.43	0.4237	1	1.39	0.2013	1
MSMEG_1248	-	24	0.28	0.5975	1	0.26	0.6304	1	0	0.9941	1	0.09	0.8539	1
MSMEG_1249c	-	12	0.69	0.518	1	0.44	0.7127	1	0.17	0.8618	1	0.09	0.9225	1
MSMEG_1250c	-	2	0.46	0.6571	1	-0.24	1	1	0.22	0.6686	1	0.73	0.6604	1
MSMEG_1251	-	8	0.14	0.6888	1	0.54	0.6853	1	-0.03	0.9222	1	0.04	0.8906	1
MSMEG_1252	-	48	0.29	0.4369	1	-0.21	0.5967	1	0.21	0.525	1	0.16	0.6321	1
MSMEG_1253	-	79	0.1	0.7111	1	0.03	0.9286	1	0.17	0.5168	1	0.01	0.9824	1
MSMEG_1254	-	102	0.12	0.6074	1	0.29	0.311	1	-0.07	0.7391	1	-0.06	0.7533	1
MSMEG_1255	-	33	0.2	0.7008	1	0.17	0.7996	1	0.05	0.9293	1	-0.03	0.9571	1
MSMEG_1256	-	7	0.34	0.7065	1	-0.07	0.9315	1	-0.3	0.6738	1	-0.2	0.7869	1
MSMEG_1257	-	10	-0.38	0.4998	1	-0.22	0.6923	1	0.06	0.913	1	0.01	0.9897	1
MSMEG_1258c	-	9	-0.26	0.7238	1	0.16	0.821	1	0.3	0.6649	1	0.21	0.7902	1
MSMEG_1259	-	8	-0.18	0.877	1	0.24	0.7661	1	0.43	0.6056	1	0.39	0.6968	1
MSMEG_1260c	-	19	-0.08	0.8288	1	-0.69	0.0964	1	0	0.9895	1	-0.16	0.6821	1
MSMEG_1261	-	26	0.6	0.2545	1	1.17	0.3891	1	-0.01	0.9856	1	0	0.9929	1
MSMEG_1262	-	3	0.37	0.5975	1	0.32	1	1	0.18	0.7015	1	0.09	0.7938	1
MSMEG_1263c	-	11	0.22	0.6781	1	-0.17	0.7993	1	-0.11	0.8568	1	-0.12	0.8354	1
MSMEG_1264	-	9	0.43	0.4775	1	0.37	0.5384	1	1.96	0.3045	1	6.66	0.4776	1
MSMEG_1265c	-	21	0.33	0.5712	1	-0.27	0.6172	1	0.17	0.7628	1	-0.05	0.9126	1
MSMEG_1266c	-	4	0.2	0.7135	1	-1.05	0.2743	1	0.06	0.9462	1	-0.44	0.592	1
MSMEG_1268	-	5	-0.27	0.8431	1	-0.11	0.7659	1	-0.68	0.6441	1	-0.37	0.7672	1
MSMEG_1269c	-	21	0.39	0.5106	1	1.83	0.2953	1	0.2	0.7372	1	0.17	0.7662	1
MSMEG_1270c	-	4	0.29	0.7187	1	0.83	0.566	1	-0.43	0.744	1	-0.13	0.8564	1
MSMEG_1271c	-	7	0.04	0.9449	1	0.07	0.9351	1	0.36	0.5704	1	-0.16	0.8004	1
MSMEG_1272c	-	14	0.48	0.4668	1	0.63	0.6006	1	-0.08	0.8978	1	0.18	0.7859	1
MSMEG_1273c	-	7	-0.03	0.9752	1	0.67	0.6586	1	0.09	0.9318	1	-0.28	0.8312	1
MSMEG_1274c	-	12	0.3	0.5115	1	0.43	0.5702	1	0.07	0.8923	1	0.21	0.7405	1
MSMEG_1275c	-	12	-0.07	0.925	1	0.27	0.7666	1	-0.11	0.8785	1	0.1	0.8801	1
MSMEG_1276	-	2	-0.34	1	1	0.45	0.6717	1	-0.64	0.6747	1	-0.28	0.6709	1
MSMEG_1277	-	0	0	1	1	0	1	1	0	1	1	0	1	1
MSMEG_1278	-	6	0.82	0.1779	1	1.21	0.8718	1	-0.37	0.3793	1	-0.17	0.5317	1
MSMEG_1279	-	18	0.1	0.8577	1	0.41	0.4813	1	-0.23	0.6988	1	-0.18	0.7651	1
MSMEG_1280	-	11	-0.17	0.7209	1	-0.86	0.1279	1	0.45	0.5622	1	0.25	0.7837	1
MSMEG_1281	-	32	-0.01	0.9889	1	0.06	0.8915	1	-0.14	0.7337	1	0.03	0.9316	1
MSMEG_1282	-	16	-0.1	0.9074	1	-0.02	0.9784	1	-0.26	0.7269	1	-0.3	0.7062	1
MSMEG_1283	-	5	0.8	0.3393	1	0.55	0.807	1	0.16	0.8064	1	-0.04	0.9695	1
MSMEG_1284	-	7	0.49	0.5781	1	0.32	0.6615	1	0.09	0.8542	1	-0.16	0.8242	1
MSMEG_1285c	-	18	0.13	0.7936	1	-0.13	0.8199	1	0.11	0.8266	1	0.13	0.7874	1
MSMEG_1286c	-	28	-0.12	0.8351	1	0.32	0.5817	1	-0.19	0.714	1	-0.26	0.6209	1
MSMEG_1287c	-	6	0.42	0.8786	1	0.08	1	1	0.34	0.8451	1	0.67	0.7032	1
MSMEG_1288	-	10	-0.12	0.8779	1	0.03	0.9818	1	0	0.9984	1	-0.51	0.4868	1
MSMEG_1289c	-	10	0.28	0.6897	1	-0.21	0.6871	1	-0.2	0.7029	1	-0.56	0.3206	1
MSMEG_1290	ilvD	18	-0.23	0.7782	1	0.65	0.4936	1	-0.15	0.8566	1	-0.12	0.8822	1
MSMEG_1291c	-	25	0.28	0.5634	1	0.5	0.5131	1	-0.24	0.5919	1	-0.3	0.5222	1
MSMEG_1292c	-	4	-0.39	1	1	-1.08	1	1	-0.24	1	1	0.58	1	1
MSMEG_1293	-	16	0.71	0.3409	1	1.02	0.2215	1	-0.12	0.8631	1	0.09	0.8998	1
MSMEG_1294	-	4	-0.26	0.7859	1	-0.59	0.6051	1	0.51	0.5978	1	0.25	0.7376	1
MSMEG_1295	-	9	0.06	0.9071	1	1.38	0.7998	1	0.08	0.9962	1	-0.64	0.6222	1
MSMEG_1296	-	12	0.22	0.7345	1	0.6	0.5931	1	0.62	0.4754	1	0.66	0.428	1
MSMEG_1297	-	11	0.11	0.9517	1	0.02	0.9801	1	-0.06	0.9593	1	-0.01	0.9875	1
MSMEG_1298	-	16	0.27	0.6934	1	0.38	0.5973	1	0.32	0.5736	1	0.25	0.6798	1
MSMEG_1299	-	10	0.43	0.8373	1	0.54	0.8382	1	-0.16	0.8341	1	-0.12	0.9077	1
MSMEG_1300	-	6	0.36	0.8174	1	-0.68	0.5811	1	0.12	0.904	1	0.16	0.816	1
MSMEG_1301	-	3	0.27	0.8986	1	-0.07	0.8359	1	-0.17	0.8762	1	-1.12	0.2264	1
MSMEG_1302	-	2	-3.74	1	1	-1.32	1	1	-0.01	1	1	-0.54	1	1
MSMEG_1303c	-	7	0.2	0.9248	1	-0.79	0.6655	1	-0.58	0.6344	1	0.05	0.9513	1
MSMEG_1304	-	14	0.18	0.8393	1	0.18	0.8552	1	0.07	0.9143	1	0.24	0.7544	1
MSMEG_1305c	-	11	0.28	0.7591	1	0.33	0.6705	1	-0.15	0.8403	1	-0.35	0.6405	1
MSMEG_1306c	-	21	0.05	0.9366	1	0.35	0.5689	1	-0.2	0.706	1	-0.21	0.6795	1
MSMEG_1307c	-	6	0.38	0.6747	1	0.03	1	1	-0.04	0.9373	1	0.83	0.4474	1
MSMEG_1308c	-	23	-0.18	0.7541	1	0.11	0.9021	1	-0.64	0.3516	1	-0.23	0.709	1
MSMEG_1309	-	2	0.27	1	1	0.07	1	1	0.12	1	1	0.73	1	1
MSMEG_1310	-	18	0.58	0.2318	1	1.42	0.0793	1	0.14	0.7703	1	0.18	0.7022	1
MSMEG_1311c	-	14	0.21	0.6762	1	0.4	0.5988	1	-0.24	0.6561	1	-0.07	0.899	1
MSMEG_1312	-	7	0.55	0.7191	1	-0.45	0.633	1	0.16	0.8532	1	0.2	0.8079	1
MSMEG_1313	-	21	-0.01	0.9873	1	0.52	0.4997	1	-0.21	0.6452	1	1.43	0.5532	1
MSMEG_1314c	-	8	-0.13	0.8857	1	0.03	0.9743	1	-0.02	0.9693	1	-0.27	0.7367	1
MSMEG_1315	-	11	0.15	0.7679	1	0.84	0.7138	1	0.24	0.6781	1	0.21	0.7119	1
MSMEG_1316c	prfC	12	0.09	0.8776	1	-0.55	0.3486	1	0.19	0.7229	1	0.48	0.368	1
MSMEG_1317c	-	4	0	1	1	0	1	1	0	1	1	0	1	1
MSMEG_1318c	-	11	-0.49	0.4795	1	-0.61	0.4726	1	0.26	0.7304	1	0.51	0.5302	1
MSMEG_1319c	-	8	-0.25	0.7212	1	0.27	0.8994	1	0.53	0.6292	1	0.06	0.9236	1
MSMEG_1320c	-	13	0.45	0.6775	1	0.1	0.9405	1	-0.1	0.8872	1	-0.11	0.8661	1
MSMEG_1321	-	7	-0.33	0.7009	1	-0.21	0.7899	1	0.13	0.8596	1	0.02	0.9757	1
MSMEG_1322	-	17	0.01	0.9906	1	1	0.1486	1	-2.31	0.0008	0.07069	-2.29	0.0009	0.07111
MSMEG_1323	-	2	0.2	1	1	0.29	1	1	-0.11	1	1	0.5	1	1
MSMEG_1324c	-	1	0.18	1	1	-3.84	1	1	-1.52	1	1	-0.47	1	1
MSMEG_1325c	recD	12	-0.37	0.5006	1	-0.34	0.5725	1	-0.01	0.9786	1	-0.09	0.8525	1
MSMEG_1326	-	2	-0.24	0.6652	1	-1.51	0.6661	1	-0.2	0.6693	1	0.85	1	1
MSMEG_1327c	recB	26	-0.13	0.7911	1	-0.52	0.3216	1	-0.33	0.4997	1	-0.07	0.8828	1
MSMEG_1328c	recC	23	0.42	0.5264	1	0.68	0.6343	1	0.13	0.8395	1	-0.16	0.7887	1
MSMEG_1329c	-	5	-0.06	0.9193	1	-0.52	0.6648	1	-0.21	0.6593	1	-0.04	0.9017	1
MSMEG_1330c	-	4	-0.46	0.5405	1	-0.33	0.7429	1	-0.31	0.5402	1	-0.57	0.677	1
MSMEG_1331c	-	4	0.41	0.752	1	0.71	0.9565	1	2.79	0.7067	1	2.57	0.9162	1
MSMEG_1332c	-	16	0.33	0.5516	1	0.35	0.5547	1	0.26	0.6009	1	0.11	0.8275	1
MSMEG_1333c	-	11	0.15	0.7794	1	0.68	0.3765	1	0.35	0.5395	1	0.05	0.9311	1
MSMEG_1334c	-	8	0.54	0.5684	1	0.93	0.3989	1	3.68	0.4482	1	3.22	0.4321	1
MSMEG_1335	-	2	-0.05	0.6712	1	-1.79	0.3285	1	-0.25	0.6651	1	-0.47	0.6667	1
MSMEG_1336	-	10	0.05	0.9284	1	1.08	0.2296	1	-0.34	0.5759	1	-0.24	0.6875	1
MSMEG_1339	rpmG	3	-3.2	0.2015	1	-5.7	0.1025	1	-2.07	0.2065	1	-1.75	0.3029	1
MSMEG_1340	-	10	-0.76	0.3889	1	-3.63	0.0052	0.17204	-0.56	0.4927	1	-0.23	0.775	1
MSMEG_1341	-	3	0	1	1	0	1	1	0	1	1	0	1	1
MSMEG_1342	-	4	-3.17	0.0974	1	-3.17	0.0961	1	-3.17	0.095	1	-3.17	0.0959	1
MSMEG_1344	secE	5	0	1	1	0	1	1	0	1	1	0	1	1
MSMEG_1345	nusG	5	0	1	1	0	1	1	0	1	1	0	1	1
MSMEG_1346	rplK	2	0	1	1	0	1	1	0	1	1	0	1	1
MSMEG_1347	rplA	6	0	1	1	0	1	1	0	1	1	0	1	1
MSMEG_1348c	-	12	0.03	0.9693	1	-0.05	0.9555	1	-0.38	0.6843	1	-0.43	0.6451	1
MSMEG_1349c	-	8	0.25	0.7635	1	0.15	0.8594	1	-0.03	0.9616	1	0.04	0.9591	1
MSMEG_1350c	-	16	0.93	0.2343	1	0.88	0.2045	1	0.22	0.7273	1	0.37	0.5953	1
MSMEG_1351c	-	13	0.21	0.6855	1	-0.18	0.7267	1	0.11	0.8136	1	0.21	0.6976	1
MSMEG_1352c	-	8	-0.29	0.6844	1	-1.87	0.0657	1	-0.12	0.8778	1	0.13	0.8679	1
MSMEG_1353c	-	10	-1.27	0.2034	1	-1.27	0.2133	1	0.8	1	1	0.85	1	1
MSMEG_1355	-	4	-0.18	0.6407	1	-0.5	0.7691	1	0.02	0.9722	1	-0.86	0.5142	1
MSMEG_1356c	-	6	0.44	0.7486	1	0.81	0.4715	1	0.26	0.9191	1	-0.3	0.5866	1
MSMEG_1357c	-	7	-0.08	0.8554	1	-1.56	0.5927	1	-0.64	0.5635	1	-0.7	0.5772	1
MSMEG_1358c	-	4	0.24	0.7706	1	-0.46	0.6238	1	0.01	1	1	0.14	0.9462	1
MSMEG_1359	-	14	0.26	0.7135	1	0.3	0.6806	1	-0.09	0.8991	1	-0.05	0.9392	1
MSMEG_1360	-	8	-0.06	0.9202	1	-0.17	0.8077	1	-0.1	0.8603	1	0.13	0.8439	1
MSMEG_1361	-	44	0.05	0.9312	1	-0.32	0.5928	1	-0.06	0.9147	1	0.03	0.9604	1
MSMEG_1362	-	4	0.97	0.7693	1	1.64	0.5729	1	-0.11	0.6462	1	-0.45	0.6118	1
MSMEG_1363	-	4	-1.96	0.22	1	-3.65	0.0494	0.89186	-0.33	0.711	1	-0.72	0.5562	1
MSMEG_1364	rplJ	3	0	1	1	0	1	1	0	1	1	0	1	1
MSMEG_1365	rplL	0	0	1	1	0	1	1	0	1	1	0	1	1
MSMEG_1366	-	11	0.15	0.7418	1	0.51	0.4281	1	-0.15	0.7639	1	-0.04	0.9346	1
MSMEG_1367	rpoB	32	0	1	1	0	1	1	0	1	1	0	1	1
MSMEG_1368	rpoC	46	0.52	0.682	1	2.98	0.4608	1	0.15	0.9831	1	0.56	0.9466	1
MSMEG_1369c	-	8	-1.79	0.1016	1	-0.42	0.8174	1	0.01	0.9949	1	-0.08	0.9279	1
MSMEG_1370	-	9	-0.12	0.9019	1	0.66	0.9227	1	-0.02	0.9726	1	-0.3	0.7175	1
MSMEG_1371	-	6	-0.7	0.4737	1	-1.18	0.3149	1	-0.37	0.7183	1	-0.48	0.6036	1
MSMEG_1372	-	2	-0.01	1	1	-2.19	0.6684	1	-0.88	0.6651	1	-0.27	0.6618	1
MSMEG_1373	-	11	0.27	0.7715	1	0.69	0.5716	1	0.03	0.9709	1	-0.15	0.8503	1
MSMEG_1374	-	8	-0.17	0.8166	1	-0.24	0.7951	1	-0.44	0.5653	1	-0.42	0.6093	1
MSMEG_1375c	-	3	-0.31	0.8	1	-2.18	0.408	1	0.14	1	1	0.41	1	1
MSMEG_1376	-	4	0.42	1	1	1.85	1	1	-0.44	0.7126	1	0.47	1	1
MSMEG_1377	-	4	-0.92	1	1	-0.92	1	1	-0.92	1	1	-0.92	1	1
MSMEG_1378	-	5	0.18	1	1	-0.48	0.8447	1	0.77	0.881	1	2.71	0.5594	1
MSMEG_1379	-	12	0.54	0.3853	1	0.47	0.5592	1	0.17	0.8194	1	0.06	0.9129	1
MSMEG_1380c	-	4	1.55	0.1119	1	2.47	0.0545	0.96576	-1.85	0.0864	1	-0.8	0.2622	1
MSMEG_1381	-	5	-6.44	0.0482	1	-6.44	0.0499	0.89607	-0.26	0.714	1	-0.13	0.8702	1
MSMEG_1382	-	29	-9.33	0	0	-8.02	0	0	0.05	0.9176	1	0.14	0.8077	1
MSMEG_1383	-	4	-0.1	0.8843	1	-0.56	0.529	1	0.09	0.9382	1	0.51	0.4543	1
MSMEG_1384c	-	6	-0.13	0.7985	1	1.09	0.1405	1	-0.06	0.8831	1	-0.25	0.5876	1
MSMEG_1385	-	14	0.13	0.8019	1	-0.01	0.9792	1	-0.27	0.6296	1	-0.27	0.6266	1
MSMEG_1386	-	10	-0.01	0.9862	1	0.17	0.8027	1	-0.23	0.7528	1	-0.1	0.8779	1
MSMEG_1387	-	17	0.33	0.7683	1	-0.03	0.9815	1	-0.07	0.9268	1	-0.21	0.8117	1
MSMEG_1388	-	7	0.38	0.7475	1	-1.08	0.6335	1	0.03	1	1	0.58	0.773	1
MSMEG_1389	-	5	-0.39	0.8078	1	0.72	1	1	0.48	0.8463	1	0.19	0.8004	1
MSMEG_1390	-	7	0.29	1	1	-2.1	0.4425	1	-0.2	0.8576	1	0.27	1	1
MSMEG_1391c	-	13	-0.05	0.9523	1	-1.07	0.2032	1	0.29	0.7114	1	-0.53	0.4847	1
MSMEG_1392	-	12	0.46	0.6057	1	0.9	0.3798	1	-0.51	0.4959	1	-0.29	0.7106	1
MSMEG_1393c	-	2	0.11	1	1	-0.07	1	1	-0.31	1	1	-0.22	1	1
MSMEG_1394c	-	4	0.29	0.885	1	0.14	1	1	-0.32	0.6948	1	-0.18	0.7382	1
MSMEG_1395	-	4	0.2	0.8234	1	1.63	0.8435	1	-0.12	0.7627	1	-0.26	0.6734	1
MSMEG_1396	-	2	-0.25	1	1	-0.23	1	1	-0.3	1	1	-0.2	1	1
MSMEG_1397	-	8	-0.41	0.5988	1	-0.89	0.4019	1	-0.06	0.9158	1	-0.3	0.7222	1
MSMEG_1398	rpsL	4	0	1	1	0	1	1	0	1	1	0	1	1
MSMEG_1399	rpsG	5	0	1	1	0	1	1	0	1	1	0	1	1
MSMEG_1401	tuf	10	0	1	1	0	1	1	0	1	1	0	1	1
MSMEG_1402	-	3	-0.61	0.7085	1	-1.34	0.7081	1	0.31	1	1	-0.04	0.6953	1
MSMEG_1403	-	8	-0.33	0.562	1	-0.48	0.4167	1	-0.43	0.4151	1	-0.35	0.5016	1
MSMEG_1404	-	9	-0.06	0.9344	1	0.27	0.7174	1	0.32	0.7013	1	0.23	0.7653	1
MSMEG_1405c	-	10	-0.09	0.8705	1	-0.02	0.9703	1	-0.05	0.9096	1	0.01	0.9842	1
MSMEG_1406	-	8	1.05	0.3176	1	0.7	0.5061	1	0.12	0.8999	1	0.06	0.9536	1
MSMEG_1409	arcA	22	0.3	0.5971	1	0.46	0.8387	1	-0.07	0.8643	1	-0.26	0.554	1
MSMEG_1410	fabG	10	-0.2	0.7977	1	-0.12	0.892	1	0.22	0.8048	1	0.48	0.5243	1
MSMEG_1411c	-	9	0.55	0.6025	1	-0.07	0.9443	1	-0.13	0.8711	1	-0.45	0.6086	1
MSMEG_1412c	-	16	0.2	0.7466	1	0.1	0.8629	1	-0.01	0.9797	1	-0.15	0.7853	1
MSMEG_1413c	rocD	6	-0.66	0.4497	1	-0.42	0.5628	1	-0.02	0.9731	1	-0.62	0.4563	1
MSMEG_1414c	-	11	0.52	0.7371	1	1.77	0.357	1	-0.01	0.9826	1	-0.07	0.8947	1
MSMEG_1415	-	2	0.29	0.3302	1	1.21	0.3348	1	-0.24	0.3366	1	-0.14	1	1
MSMEG_1416	-	10	-0.01	0.979	1	0.7	0.3179	1	-0.08	0.8744	1	0.06	0.8954	1
MSMEG_1417c	-	20	-0.48	0.5814	1	-1.08	0.1848	1	0.27	0.7507	1	0.13	0.8487	1
MSMEG_1418c	-	10	0.5	0.8513	1	0.76	0.8378	1	-0.27	0.7621	1	0.07	0.9098	1
MSMEG_1419	-	2	0.49	1	1	1	1	1	-0.72	1	1	-0.92	1	1
MSMEG_1420c	-	9	-0.8	0.6556	1	-0.81	0.5725	1	0.25	0.7767	1	0.66	0.6696	1
MSMEG_1421	-	5	0.52	0.6263	1	0.5	0.655	1	0.06	0.9249	1	-0.11	0.8385	1
MSMEG_1422	-	3	-3.09	0.6899	1	-2.79	0.7	1	0.26	1	1	-0.13	0.6996	1
MSMEG_1423	-	7	0.39	0.5606	1	-0.24	0.7407	1	0.27	0.6225	1	0.44	0.4977	1
MSMEG_1424	-	9	0.01	0.9915	1	-0.04	0.9704	1	0.83	0.601	1	0.61	0.6136	1
MSMEG_1425	-	12	-0.56	0.3696	1	-0.01	0.988	1	-0.2	0.7698	1	0.05	0.9358	1
MSMEG_1426	-	12	-0.07	0.9484	1	0.79	0.4867	1	0.23	0.7637	1	0.08	0.9224	1
MSMEG_1427c	-	13	-0.32	0.8399	1	-0.04	0.9165	1	-0.11	0.8675	1	-0.26	0.8798	1
MSMEG_1428	-	12	0.24	0.8571	1	-0.27	0.8248	1	0.86	0.8616	1	0.39	0.879	1
MSMEG_1429c	-	15	0.17	0.7788	1	0.88	0.47	1	-0.06	0.9156	1	0.33	0.5898	1
MSMEG_1430	-	5	0.01	1	1	0.49	0.7281	1	-0.03	0.9784	1	0.05	1	1
MSMEG_1431c	-	17	-0.22	0.6097	1	-0.36	0.4171	1	-0.26	0.5575	1	-0.16	0.7009	1
MSMEG_1432	-	17	0.13	0.8285	1	-0.03	0.9714	1	-0.06	0.9104	1	-0.1	0.8658	1
MSMEG_1433c	-	12	0.08	0.9152	1	0.88	0.4334	1	6.33	0.3908	1	0.07	0.9311	1
MSMEG_1434	-	5	-0.21	0.9172	1	-0.33	0.7589	1	-0.05	0.9213	1	-0.27	0.9166	1
MSMEG_1435	rpsJ	4	0	1	1	0	1	1	0	1	1	0	1	1
MSMEG_1436	rplC	7	0	1	1	0	1	1	0	1	1	0	1	1
MSMEG_1437	rplD	4	0	1	1	0	1	1	0	1	1	0	1	1
MSMEG_1438	rplW	4	0	1	1	0	1	1	0	1	1	0	1	1
MSMEG_1439	rplB	11	0	1	1	0	1	1	0	1	1	0	1	1
MSMEG_1440	rpsS	1	0	1	1	0	1	1	0	1	1	0	1	1
MSMEG_1441	-	3	0	1	1	0	1	1	0	1	1	0	1	1
MSMEG_1442	rpsC	12	0	1	1	0	1	1	0	1	1	0	1	1
MSMEG_1443	rplP	6	0	1	1	0	1	1	0	1	1	0	1	1
MSMEG_1444	rpmC	3	0	1	1	0	1	1	0	1	1	0	1	1
MSMEG_1445	-	7	0	1	1	0	1	1	0	1	1	0	1	1
MSMEG_1446	-	5	0.13	0.9741	1	-0.7	0.4957	1	-0.03	0.9529	1	0.03	0.9403	1
MSMEG_1447c	-	4	-0.37	0.7547	1	-1.7	0.3746	1	0.14	0.9406	1	0.08	0.8837	1
MSMEG_1448c	-	11	-0.19	0.7518	1	-1.06	0.1224	1	0.14	0.8065	1	-0.09	0.8754	1
MSMEG_1450	-	0	0	1	1	0	1	1	0	1	1	0	1	1
MSMEG_1451	-	34	0.28	0.5317	1	0.15	0.7468	1	-0.11	0.8051	1	0.04	0.912	1
MSMEG_1452	-	10	0.36	0.7076	1	0.07	0.949	1	0.2	0.7987	1	0.13	0.8671	1
MSMEG_1453c	-	10	0.53	0.442	1	0.71	0.4589	1	0.14	0.8104	1	0.28	0.6945	1
MSMEG_1454	-	1	0	1	1	0	1	1	0	1	1	0	1	1
MSMEG_1455	-	10	0.47	0.7192	1	0.14	0.9124	1	0.2	0.8477	1	-0.11	0.8873	1
MSMEG_1456c	-	10	0.48	0.5582	1	0.24	0.7577	1	-0.08	0.9112	1	-0.1	0.8943	1
MSMEG_1457	-	2	0.04	1	1	-0.39	1	1	0.34	1	1	-1.19	0.6642	1
MSMEG_1458	-	15	0.12	0.8789	1	0.93	0.3558	1	-0.4	0.5916	1	-0.05	0.9354	1
MSMEG_1459	-	5	-0.08	0.9208	1	-2.42	0.3241	1	-0.11	0.9055	1	0.53	0.7426	1
MSMEG_1460	-	7	1.57	0.6405	1	-2.92	0.1998	1	-0.9	0.6576	1	0.15	1	1
MSMEG_1461	-	9	-0.22	0.7198	1	-0.25	0.724	1	-0.02	0.976	1	-0.14	0.8535	1
MSMEG_1462	-	4	-0.14	1	1	1.33	0.5332	1	0.29	1	1	-0.05	0.6542	1
MSMEG_1463	-	11	0.12	0.8495	1	-0.08	0.8857	1	0.89	0.5447	1	-0.07	0.9401	1
MSMEG_1464	-	5	0.26	0.8481	1	1.57	0.3798	1	-0.4	0.6785	1	-0.15	0.8309	1
MSMEG_1465	rplN	2	0	1	1	0	1	1	0	1	1	0	1	1
MSMEG_1466	rplX	2	0	1	1	0	1	1	0	1	1	0	1	1
MSMEG_1467	rplE	5	0	1	1	0	1	1	0	1	1	0	1	1
MSMEG_1468	rpsN	2	0	1	1	0	1	1	0	1	1	0	1	1
MSMEG_1469	rpsH	6	0	1	1	0	1	1	0	1	1	0	1	1
MSMEG_1470	rplF	7	-0.59	1	1	-0.59	1	1	-0.59	1	1	-0.59	1	1
MSMEG_1471	rplR	2	0	1	1	0	1	1	0	1	1	0	1	1
MSMEG_1472	rpsE	5	0	1	1	0	1	1	0	1	1	0	1	1
MSMEG_1473	rpmD	3	0	1	1	0	1	1	0	1	1	0	1	1
MSMEG_1474	rplO	3	-2.79	0.4009	1	-2.79	0.3998	1	-2.79	0.3987	1	-1.05	0.7076	1
MSMEG_1475c	-	8	0.07	0.9285	1	-1.19	0.1587	1	-0.28	0.6836	1	-0.38	0.5828	1
MSMEG_1476	sppA	14	0.56	0.5176	1	0.49	0.5709	1	-0.24	0.7604	1	-0.3	0.6848	1
MSMEG_1477	-	26	0.39	0.4311	1	0.63	0.1788	1	0.13	0.768	1	-0.07	0.8775	1
MSMEG_1478	-	8	-0.24	0.713	1	0.14	0.9022	1	-0.3	0.6202	1	-0.49	0.6222	1
MSMEG_1479c	-	9	0.77	0.5005	1	0.5	0.6389	1	-0.18	0.7918	1	0.25	0.7208	1
MSMEG_1480c	-	10	-1.03	0.3639	1	-0.55	0.5846	1	-0.38	0.7121	1	-0.09	0.914	1
MSMEG_1481c	-	9	-0.89	0.4535	1	0.73	0.8682	1	-0.33	0.7532	1	-0.52	0.6264	1
MSMEG_1482c	-	5	0.37	0.7132	1	1.21	0.6263	1	-0.01	0.9821	1	-0.33	0.6572	1
MSMEG_1483	secY	25	0.83	0.8782	1	2.08	0.4923	1	-2.94	0.4892	1	-3.15	0.4883	1
MSMEG_1484	adk	7	0	1	1	0	1	1	0	1	1	0	1	1
MSMEG_1485	map	8	0.45	0.6057	1	0.4	0.626	1	-0.18	0.8169	1	-0.17	0.8347	1
MSMEG_1486	-	10	0.31	0.6898	1	-0.51	0.5446	1	0.04	0.9676	1	-0.26	0.7058	1
MSMEG_1487	-	5	-1.83	0.3275	1	-1.24	0.565	1	0.05	1	1	-0.13	0.8849	1
MSMEG_1488	-	18	-0.1	0.9088	1	-0.87	0.4802	1	-0.48	0.6758	1	0.12	0.9356	1
MSMEG_1489	-	11	-0.41	0.515	1	-2.11	0.0138	0.36203	1.05	0.4093	1	1.05	0.7795	1
MSMEG_1490	-	9	0.13	0.8393	1	-0.48	0.4619	1	0.19	0.7881	1	0.07	0.9252	1
MSMEG_1491	-	13	-0.11	0.8878	1	0.15	0.902	1	-0.18	0.7927	1	-0.29	0.6903	1
MSMEG_1492	-	1	0.34	1	1	-1.6	1	1	0.52	1	1	0.43	1	1
MSMEG_1493c	-	6	0.17	1	1	-0.58	0.6499	1	-0.01	1	1	0.46	0.88	1
MSMEG_1494c	-	6	0.89	0.5174	1	1.59	0.7995	1	0.02	0.9828	1	0.24	0.8085	1
MSMEG_1495	-	5	-0.05	0.9129	1	-0.76	0.5365	1	-0.05	0.9549	1	-0.24	0.748	1
MSMEG_1496c	mmsB	3	0.03	1	1	-2.21	0.4023	1	-1.09	0.5006	1	-0.73	0.7004	1
MSMEG_1497c	-	15	0.01	0.9792	1	-0.77	0.2484	1	-0.2	0.7279	1	-0.44	0.4421	1
MSMEG_1498c	mmsA	17	-0.06	0.9059	1	0.32	0.8204	1	0.05	0.9182	1	-0.25	0.652	1
MSMEG_1499	-	9	-0.15	0.846	1	0.16	0.8955	1	-0.05	0.9548	1	-0.01	0.9926	1
MSMEG_1500	-	10	0.19	0.6684	1	0.17	0.8837	1	0.62	0.4716	1	0.88	0.2735	1
MSMEG_1501	-	16	0.22	0.8359	1	-0.09	0.9122	1	0.08	0.9349	1	0.11	0.8946	1
MSMEG_1502	-	12	0.27	0.738	1	0.45	0.6425	1	0.08	0.9135	1	0.29	0.7102	1
MSMEG_1503	-	10	0.8	0.5638	1	0.89	0.5806	1	-0.14	0.8703	1	0.09	0.9531	1
MSMEG_1504	-	11	-0.71	0.5914	1	0.38	0.7413	1	0.29	0.8531	1	0.01	0.9897	1
MSMEG_1505c	-	4	0.09	0.877	1	0.88	0.5239	1	0.38	0.7195	1	0	0.9696	1
MSMEG_1506c	-	12	-0.38	0.5828	1	-0.11	0.9094	1	0.96	0.1628	1	0.85	0.1981	1
MSMEG_1507	-	7	-0.48	0.4839	1	-0.91	0.2374	1	0.42	0.6097	1	-0.04	0.945	1
MSMEG_1508	-	15	-0.12	0.8848	1	-0.17	0.8267	1	0.03	0.9642	1	0.05	0.9448	1
MSMEG_1509c	-	7	-0.25	0.8065	1	-0.28	0.8436	1	0.14	0.9071	1	-0.14	0.9005	1
MSMEG_1510c	-	5	-3.02	1	1	-3.02	1	1	-3.02	1	1	-0.47	1	1
MSMEG_1511	-	2	1.78	1	1	2.62	1	1	-0.46	0.6588	1	0.3	1	1
MSMEG_1512c	rfbB	14	0.36	1	1	0	1	1	0	1	1	0	1	1
MSMEG_1513c	-	9	0.4	0.6887	1	1	0.4817	1	-0.09	0.8994	1	-0.07	0.9216	1
MSMEG_1514c	-	11	-0.42	0.5015	1	-1.07	0.1127	1	-0.23	0.6629	1	-0.32	0.5307	1
MSMEG_1515c	-	14	0.13	0.8335	1	-0.22	0.7594	1	4.23	0.0002	0.02534	3.96	0	0
MSMEG_1516c	-	20	-0.17	0.6633	1	-0.22	0.644	1	-0.59	0.1329	1	-0.73	0.0687	1
MSMEG_1517c	-	7	-0.31	0.599	1	0	0.9975	1	-0.22	0.7179	1	-0.42	0.4542	1
MSMEG_1518c	-	6	0.56	0.3514	1	1.26	0.1816	1	0.38	0.5091	1	0.3	0.619	1
MSMEG_1519	infA	4	-3.17	1	1	-3.17	1	1	-1.37	1	1	-3.17	1	1
MSMEG_1520	rpmJ	0	0	1	1	0	1	1	0	1	1	0	1	1
MSMEG_1521	rpsM	5	-1.27	1	1	-1.27	1	1	-1.27	1	1	-1.27	1	1
MSMEG_1522	rpsK	1	0	1	1	0	1	1	0	1	1	0	1	1
MSMEG_1523	rpsD	11	0	1	1	0	1	1	0	1	1	0	1	1
MSMEG_1524	rpoA	10	-2.07	0.4758	1	-2.07	0.4753	1	-2.07	0.4773	1	-2.07	0.4735	1
MSMEG_1525	-	3	0	1	1	0	1	1	0	1	1	0	1	1
MSMEG_1526c	-	6	-0.37	0.6514	1	-1.46	0.1626	1	-0.12	0.8772	1	-0.47	0.5703	1
MSMEG_1527	truA	10	-5.14	0.0877	1	-5.14	0.083	1	-3.8	0.0885	1	-4.33	0.0889	1
MSMEG_1528c	-	10	-0.21	0.8105	1	-0.64	0.5069	1	0.26	0.8023	1	-0.13	0.8826	1
MSMEG_1529c	-	6	-0.08	0.9727	1	0.15	0.883	1	-0.89	0.3463	1	-0.93	0.3795	1
MSMEG_1530c	-	10	-2.12	0.0028	0.12537	-1.77	0.039	0.76115	0.1	0.8199	1	0.08	0.8651	1
MSMEG_1531	-	3	2.9	1	1	3.06	1	1	0.72	1	1	0.48	1	1
MSMEG_1532c	-	3	-0.71	0.5969	1	0.93	0.7564	1	0.32	0.635	1	0.31	0.525	1
MSMEG_1533c	-	9	-0.07	0.9117	1	-1.11	0.1809	1	-0.58	0.4715	1	-0.13	0.8502	1
MSMEG_1534	-	10	-0.65	0.4475	1	0.88	0.5527	1	0.37	0.6408	1	-0.35	0.674	1
MSMEG_1535c	-	12	-0.31	0.7255	1	0.13	0.9853	1	-1.04	0.3976	1	-0.61	0.5858	1
MSMEG_1536	-	29	-0.18	0.7647	1	0.27	0.6644	1	0.12	0.8415	1	-0.51	0.3253	1
MSMEG_1537	-	8	-0.48	0.6266	1	-0.63	0.6198	1	-0.36	0.743	1	0.41	0.7606	1
MSMEG_1538	-	0	0	1	1	0	1	1	0	1	1	0	1	1
MSMEG_1539	-	3	0.37	0.7988	1	1.42	0.6991	1	-0.13	0.7969	1	-0.17	1	1
MSMEG_1540c	-	4	-0.37	0.5482	1	-1.17	0.5432	1	-0.14	0.7128	1	-0.62	0.6036	1
MSMEG_1541	-	2	-0.49	1	1	-2.77	1	1	-0.46	1	1	-0.27	1	1
MSMEG_1542	-	6	0.21	0.8531	1	0.68	0.9046	1	-0.43	0.6661	1	-0.56	0.7006	1
MSMEG_1543	-	20	0.29	0.614	1	0.93	0.2951	1	0.29	0.5934	1	0.34	0.4965	1
MSMEG_1544	-	1	-1.41	1	1	0.32	1	1	0.22	1	1	1.27	1	1
MSMEG_1545c	-	5	-0.39	0.7163	1	0.17	0.7944	1	-0.77	0.4192	1	-0.96	0.3817	1
MSMEG_1546	-	4	-0.06	0.9426	1	-0.2	0.7411	1	0.26	0.7424	1	-0.14	0.9311	1
MSMEG_1547	-	11	-0.14	0.903	1	-1.26	0.2986	1	-0.19	0.8347	1	0	0.9994	1
MSMEG_1548	-	3	-1.01	0.6984	1	-1.16	0.6926	1	-0.04	1	1	-0.05	0.7944	1
MSMEG_1550	-	2	-2.18	1	1	1.49	1	1	-2.18	1	1	0.27	1	1
MSMEG_1551c	-	2	-1.29	1	1	-0.46	1	1	-0.26	1	1	-1.79	1	1
MSMEG_1552	eat	18	-0.29	0.5283	1	-0.29	0.5887	1	-0.31	0.5889	1	-0.2	0.6813	1
MSMEG_1553	eutB	12	-0.2	0.751	1	-0.11	0.8572	1	-0.38	0.561	1	-0.61	0.3363	1
MSMEG_1554	eutC	4	-0.26	0.7044	1	0.33	0.8802	1	0.44	0.7644	1	-0.27	0.7266	1
MSMEG_1556	rplM	6	0	1	1	0	1	1	0	1	1	0	1	1
MSMEG_1557	rpsI	5	0	1	1	0	1	1	0	1	1	0	1	1
MSMEG_1558	-	0	0	1	1	0	1	1	0	1	1	0	1	1
MSMEG_1559	glmM	7	0	1	1	0	1	1	0	1	1	0	1	1
MSMEG_1560	-	4	0.48	1	1	-0.43	0.7125	1	-0.7	0.7097	1	-0.23	0.7201	1
MSMEG_1561c	-	8	0.11	0.9284	1	-1.86	0.1322	1	-0.13	0.8973	1	-0.01	0.9945	1
MSMEG_1563	-	11	0.48	0.4408	1	0.06	0.9469	1	0.04	0.9562	1	-0.37	0.6123	1
MSMEG_1564c	-	25	0.19	0.7982	1	0.33	0.7909	1	-0.48	0.4854	1	-0.15	0.8291	1
MSMEG_1565	-	5	0.48	0.699	1	0.25	0.793	1	0.56	0.7153	1	0.16	0.8042	1
MSMEG_1566c	-	20	0.51	0.2797	1	0.86	0.2255	1	0.4	0.4071	1	0.52	0.4382	1
MSMEG_1567c	-	6	-1.41	0.0489	1	-1.28	0.0963	1	-2	0.0027	0.16336	-0.79	0.3096	1
MSMEG_1568	glmS	22	0	1	1	0	1	1	0	1	1	0	1	1
MSMEG_1569c	-	2	0	1	1	0	1	1	0	1	1	0	1	1
MSMEG_1570	-	9	0.27	0.8435	1	-0.54	0.6588	1	-0.02	0.9849	1	-0.15	0.8977	1
MSMEG_1571c	-	10	0.46	0.7086	1	1.41	0.711	1	0.44	0.8694	1	0	0.9989	1
MSMEG_1572	-	15	-0.18	0.8537	1	-0.72	0.5211	1	0.51	0.6432	1	-0.29	0.7933	1
MSMEG_1573	-	12	-0.03	0.955	1	-0.04	0.9683	1	-0.33	0.5984	1	-0.32	0.5343	1
MSMEG_1574	-	15	0.08	0.8793	1	-0.04	0.9438	1	0.01	0.9831	1	-0.02	0.9667	1
MSMEG_1575	alr	12	0	1	1	0	1	1	0	1	1	0	1	1
MSMEG_1576	-	9	0.23	0.8289	1	-0.12	0.9211	1	1.07	0.367	1	1.08	0.3057	1
MSMEG_1577	-	2	-0.76	1	1	-1.66	1	1	1.21	1	1	1	1	1
MSMEG_1578	-	7	2.03	0.2199	1	3.05	0.2085	1	1.85	0.3693	1	1.98	0.1783	1
MSMEG_1579	rimI	10	2.38	0.0185	0.53554	4.35	0.0092	0.26071	2.02	0.0243	0.74862	1.84	0.03	0.80219
MSMEG_1580	-	8	-0.29	0.5822	1	-1.36	0.0555	0.97496	1.13	0.0816	1	1.22	0.0802	1
MSMEG_1581	-	5	-0.35	0.6094	1	-1.81	0.0529	0.94238	-0.44	0.4974	1	-0.07	0.8939	1
MSMEG_1582	groES	4	0	1	1	0	1	1	0	1	1	0	1	1
MSMEG_1583	groEL	4	0.33	0.7142	1	1.76	0.3962	1	-0.19	0.8544	1	0.02	1	1
MSMEG_1584	-	9	0.39	0.7276	1	2.31	0.7047	1	0.27	0.8463	1	-0.01	0.9909	1
MSMEG_1585	-	8	-0.12	0.8707	1	0.59	0.8791	1	-0.37	0.6768	1	-0.44	0.6257	1
MSMEG_1586c	-	11	0.52	0.3695	1	0.46	0.6312	1	0.33	0.6209	1	-0.2	0.7242	1
MSMEG_1587c	-	8	0.41	0.7382	1	0.53	0.6822	1	-0.39	0.6309	1	-0.31	0.7149	1
MSMEG_1588	-	4	0.39	0.6041	1	0.62	0.4034	1	-0.56	0.4895	1	0.03	0.9255	1
MSMEG_1589c	-	4	0.82	0.7457	1	-0.71	0.8301	1	-0.39	1	1	-0.92	0.7158	1
MSMEG_1590	-	1	0	1	1	0	1	1	0	1	1	0	1	1
MSMEG_1591	-	18	0.5	0.268	1	1.33	0.0753	1	-0.07	0.8737	1	0.18	0.6826	1
MSMEG_1592	-	11	-0.15	0.8188	1	-0.73	0.3606	1	-0.01	0.9853	1	0.1	0.8931	1
MSMEG_1593c	-	2	-0.01	1	1	-0.07	0.6633	1	0.8	1	1	0.83	1	1
MSMEG_1594	-	4	-0.9	0.6295	1	-0.12	0.9098	1	-1.74	0.6417	1	-0.34	0.7097	1
MSMEG_1595c	-	4	-0.43	0.2026	1	-1.19	0.0322	0.66133	-0.44	0.3167	1	-0.11	0.7495	1
MSMEG_1596	-	5	-0.83	0.525	1	-2.23	0.2798	1	-0.52	0.73	1	-0.05	0.9663	1
MSMEG_1597c	-	2	1.76	1	1	-3.54	1	1	-3.54	1	1	-0.32	1	1
MSMEG_1598	-	12	-3.94	0.0003	0.02035	-1.11	0.1679	1	-2.22	0.0142	0.4993	-1.49	0.0886	1
MSMEG_1599	-	5	-4.31	0.0075	0.26511	-3.22	0.0167	0.42164	-2.17	0.023	0.72181	-4.44	0.0079	0.3121
MSMEG_1600	-	8	-0.06	0.9593	1	0.21	0.96	1	0.32	0.9411	1	0.01	0.993	1
MSMEG_1601c	-	9	0.98	0.2446	1	1.42	0.1911	1	0.25	0.713	1	0.14	0.8317	1
MSMEG_1602	guaB	11	-2.2	0.738	1	-2.84	0.7414	1	-1.27	0.7291	1	-1.72	0.742	1
MSMEG_1603	-	11	-3.35	0.009	0.30527	-3.81	0.0045	0.15187	-2.5	0.0132	0.47407	-2.81	0.0083	0.31853
MSMEG_1604	-	19	0.33	0.563	1	0.55	0.5105	1	0.34	0.5342	1	0.07	0.9026	1
MSMEG_1605	phoU	4	0.09	0.9108	1	0.58	0.6837	1	-0.07	0.9705	1	-0.85	0.5616	1
MSMEG_1606	-	20	0.34	0.5283	1	-0.3	0.6236	1	0.57	0.7276	1	-0.02	0.9731	1
MSMEG_1607	-	3	-1.12	1	1	-1.12	1	1	-1.12	1	1	-1.12	1	1
MSMEG_1608c	-	31	-0.04	0.9359	1	-0.08	0.8725	1	0	0.9949	1	0.01	0.985	1
MSMEG_1610	guaA	11	0	1	1	0	1	1	0	1	1	0	1	1
MSMEG_1611	-	5	0.38	0.5827	1	-0.79	0.4128	1	0	0.9969	1	-0.17	0.7796	1
MSMEG_1612	-	11	0.17	0.8462	1	0.12	0.8883	1	-0.11	0.8745	1	0.2	0.7912	1
MSMEG_1613	-	6	0.04	0.9571	1	0	0.9998	1	-0.16	0.8131	1	0.38	0.5492	1
MSMEG_1614	-	1	0	1	1	0	1	1	0	1	1	0	1	1
MSMEG_1615	ggt	7	-0.49	0.7102	1	-0.73	0.6672	1	-0.54	0.6522	1	0.05	0.9581	1
MSMEG_1617c	-	17	0.1	0.9072	1	0.65	0.5452	1	-0.01	0.9956	1	-0.01	0.9811	1
MSMEG_1618c	-	1	-0.1	1	1	-1.6	1	1	0.88	1	1	0.5	1	1
MSMEG_1619	-	2	0	1	1	0	1	1	0	1	1	0	1	1
MSMEG_1620	-	4	0.04	1	1	1.8	0.7143	1	0.4	0.8861	1	0.23	1	1
MSMEG_1621c	-	5	-0.22	0.8129	1	-1.08	0.3152	1	3.42	0.5887	1	3	0.6887	1
MSMEG_1622	-	9	0.07	0.9342	1	-0.52	0.6011	1	0.31	0.6968	1	-0.35	0.6726	1
MSMEG_1623c	-	24	0.05	0.9305	1	0.24	0.6886	1	-0.12	0.8215	1	-0.15	0.7968	1
MSMEG_1624	-	4	-0.12	0.7146	1	0.22	1	1	-0.08	0.712	1	-0.77	0.7189	1
MSMEG_1625	-	21	0.71	0.2973	1	1.2	0.2531	1	-0.16	0.7351	1	-0.12	0.8088	1
MSMEG_1626c	-	8	0.24	0.8554	1	-0.19	0.8199	1	-0.26	0.7955	1	-0.31	0.6679	1
MSMEG_1627c	-	0	0	1	1	0	1	1	0	1	1	0	1	1
MSMEG_1628	-	9	-0.39	0.6608	1	0.2	0.8181	1	-0.33	0.7122	1	-0.22	0.8264	1
MSMEG_1629c	-	9	0.44	0.6515	1	0.35	0.7333	1	0.28	0.7413	1	0.14	0.8333	1
MSMEG_1630c	-	6	0.06	0.9226	1	-0.11	0.889	1	-0.29	0.6887	1	-0.23	0.7491	1
MSMEG_1631	-	7	-0.14	0.8522	1	-0.24	0.7518	1	0.06	0.9311	1	-0.13	0.8254	1
MSMEG_1632c	-	3	-1.75	1	1	-1.75	1	1	0.8	1	1	1.85	1	1
MSMEG_1633	dnaE2	28	-0.02	0.9623	1	0.7	0.2755	1	-0.24	0.6153	1	-0.16	0.7173	1
MSMEG_1634	-	3	0.02	0.7986	1	0.56	0.8959	1	0.12	0.8973	1	-0.95	0.6923	1
MSMEG_1635	-	5	-3.81	0.0535	1	-7.41	0.048	0.87363	-2.93	0.0847	1	-2.38	0.0951	1
MSMEG_1636c	-	7	-0.32	0.7716	1	-0.59	0.5982	1	-0.58	0.6035	1	-0.4	0.7385	1
MSMEG_1637	-	17	-1.37	0.0751	1	-1.99	0.0257	0.57726	-1.46	0.0591	1	-1.77	0.021	0.66214
MSMEG_1638	-	3	-1.32	0.3018	1	-4.19	0.0994	1	-1.29	0.3944	1	-0.01	1	1
MSMEG_1639	-	9	-0.5	0.3085	1	-0.96	0.0864	1	-0.08	0.8931	1	-0.19	0.6585	1
MSMEG_1640	-	5	-1.25	0.2326	1	-1.96	0.1123	1	0.15	0.8675	1	-0.02	0.9434	1
MSMEG_1641	-	6	-0.22	0.8701	1	-0.9	0.3907	1	-0.36	0.6336	1	-0.34	0.655	1
MSMEG_1642c	-	26	-3.19	0	0	-5.38	0	0	-2.88	0	0	-3.03	0	0
MSMEG_1643	-	22	0.46	0.3765	1	0.65	0.5016	1	-0.16	0.7391	1	0.05	0.9219	1
MSMEG_1644c	-	11	0.03	0.9619	1	-0.24	0.7442	1	-0.53	0.3982	1	-0.11	0.8389	1
MSMEG_1645c	-	11	0.24	0.6327	1	0.04	0.9336	1	-0.02	0.963	1	0.05	0.918	1
MSMEG_1646c	-	9	0.49	1	1	-1.39	0.731	1	-0.07	1	1	0.03	1	1
MSMEG_1647	-	3	0	1	1	0	1	1	0	1	1	0	1	1
MSMEG_1648	-	9	0.3	0.6912	1	-0.15	0.8309	1	0.32	0.7081	1	0.03	0.958	1
MSMEG_1649	-	15	-0.01	0.9922	1	-0.41	0.5173	1	-0.01	0.9921	1	-0.13	0.8386	1
MSMEG_1650c	-	5	0.04	0.9415	1	-0.23	0.7317	1	0.69	0.472	1	0.56	0.4073	1
MSMEG_1651c	metX	10	-7.79	0.0003	0.02035	-7.48	0.0002	0.01267	-4.36	0.0006	0.05757	-6.11	0.0006	0.05166
MSMEG_1652c	-	15	-1.15	0.0398	0.97799	-1.84	0.0046	0.15447	-0.33	0.8528	1	-1.98	0.0016	0.10854
MSMEG_1653c	-	1	0.25	1	1	-1.44	1	1	0.87	1	1	0.61	1	1
MSMEG_1654	-	26	-7.37	0	0	-4.74	0	0	0.52	0.2912	1	1.37	0.0023	0.12872
MSMEG_1655c	-	7	0.4	0.6547	1	0.65	0.6935	1	-0.77	0.4823	1	-0.43	0.6972	1
MSMEG_1656	xth	4	0.2	0.8251	1	0.74	0.717	1	-0.49	0.765	1	-0.44	0.7115	1
MSMEG_1657	trpS	12	0	1	1	0	1	1	0	1	1	0	1	1
MSMEG_1658	-	8	0.01	0.9853	1	0.04	0.9661	1	-0.4	0.444	1	-0.45	0.4345	1
MSMEG_1659c	-	2	0.05	1	1	0.13	1	1	-0.74	1	1	-0.16	1	1
MSMEG_1660	-	3	0	1	1	0	1	1	0	1	1	0	1	1
MSMEG_1661c	-	14	-0.98	0.2644	1	-0.25	0.7652	1	-1.23	0.1856	1	-1.32	0.1607	1
MSMEG_1662c	-	18	0.3	0.6963	1	0.06	0.9394	1	0.36	0.6107	1	0.26	0.6885	1
MSMEG_1663c	-	8	-1.97	0.2006	1	-0.19	1	1	-0.35	0.759	1	0.27	0.7705	1
MSMEG_1664c	-	6	1.68	1	1	-2.18	1	1	1.8	1	1	1.27	1	1
MSMEG_1665	-	13	0.06	0.8896	1	0.27	0.6169	1	-0.19	0.6896	1	-0.22	0.672	1
MSMEG_1666	-	8	0.13	0.8513	1	-0.45	0.6736	1	-0.3	0.6943	1	-0.05	0.9362	1
MSMEG_1668	-	3	-0.06	0.9037	1	-0.36	0.7963	1	0.36	0.705	1	0.42	0.597	1
MSMEG_1669c	sdhB	9	0	1	1	0	1	1	0	1	1	0	1	1
MSMEG_1670c	sdhA	26	0	1	1	0	1	1	0	1	1	0	1	1
MSMEG_1671c	-	8	-1.47	1	1	-1.47	1	1	1.39	1	1	0.27	1	1
MSMEG_1672c	sdhC	9	0	1	1	0	1	1	0	1	1	0	1	1
MSMEG_1673	cdd	4	-0.92	1	1	-0.92	1	1	-0.92	1	1	-0.92	1	1
MSMEG_1674c	-	2	-2.63	1	1	-3.32	1	1	-0.42	1	1	0.05	1	1
MSMEG_1675	deoA	4	-0.58	0.7182	1	-1.03	0.4541	1	-0.44	0.7722	1	-0.34	0.914	1
MSMEG_1676	add	9	-0.21	0.771	1	0.59	0.5787	1	-0.47	0.6579	1	-0.91	0.3517	1
MSMEG_1677c	aspA	16	-0.69	0.4647	1	-1.3	0.2332	1	0.01	0.9911	1	-0.16	0.8603	1
MSMEG_1678	-	16	-0.83	0.4294	1	-0.68	0.5234	1	-0.13	0.8703	1	0.05	0.9386	1
MSMEG_1679c	-	15	-0.52	0.5408	1	-1.2	0.186	1	-0.18	0.8288	1	0.38	0.6192	1
MSMEG_1680c	-	5	-0.49	0.5895	1	-1.23	0.2792	1	-0.26	0.7844	1	0.14	0.9105	1
MSMEG_1681c	-	6	-0.96	0.2717	1	-0.86	0.3202	1	1.08	0.2915	1	-0.01	0.9942	1
MSMEG_1682c	-	18	-0.84	0.1588	1	-1.27	0.055	0.9695	-0.14	0.778	1	-0.13	0.8188	1
MSMEG_1683c	-	20	0.14	0.8047	1	0.62	0.3405	1	-0.09	0.8752	1	-0.01	0.9927	1
MSMEG_1684c	-	10	-0.99	0.2229	1	-1.18	0.1827	1	-0.38	0.4837	1	-0.52	0.3886	1
MSMEG_1685c	-	0	0	1	1	0	1	1	0	1	1	0	1	1
MSMEG_1686c	-	5	-0.34	0.6823	1	-1.51	0.5426	1	-0.61	0.694	1	0.24	0.7758	1
MSMEG_1687c	-	2	0	1	1	0	1	1	0	1	1	0	1	1
MSMEG_1688c	-	2	0.61	1	1	-1.89	1	1	0.69	1	1	0.03	1	1
MSMEG_1689c	-	5	0.62	0.8738	1	-1.15	0.3984	1	0.02	1	1	-0.1	0.8383	1
MSMEG_1690c	-	5	-0.15	0.8967	1	-2.12	0.1594	1	0.02	0.9642	1	-0.13	0.9295	1
MSMEG_1691c	-	17	0.17	0.8541	1	-0.46	0.63	1	-0.08	0.9338	1	-0.35	0.71	1
MSMEG_1692	-	7	0.1	0.9182	1	0.7	0.9268	1	-0.21	0.8069	1	-0.44	0.6278	1
MSMEG_1693c	-	18	-0.12	0.8546	1	-0.29	0.7016	1	0.05	0.9551	1	-0.11	0.8765	1
MSMEG_1694	upp	4	0.68	0.3656	1	1.04	0.4828	1	-0.09	0.8202	1	-0.45	0.5859	1
MSMEG_1695c	-	8	-0.35	0.7334	1	1.16	0.3451	1	1.02	0.3391	1	0.97	0.2616	1
MSMEG_1696c	-	2	-0.2	1	1	1	1	1	0.06	1	1	-0.14	1	1
MSMEG_1697c	-	7	0.12	0.8966	1	-0.16	0.8867	1	-0.02	0.9867	1	0.38	0.7273	1
MSMEG_1698	-	8	0.17	0.8052	1	0.53	0.5585	1	0.18	0.7721	1	-0.13	0.8555	1
MSMEG_1699c	-	9	0.67	0.7744	1	2.3	0.9547	1	-0.09	0.9169	1	-0.14	0.8631	1
MSMEG_1700	-	4	-2.54	0.0875	1	-2.71	0.0578	0.98946	3.03	0.1419	1	3.05	0.1416	1
MSMEG_1701c	-	10	-0.45	0.2734	1	0.35	0.5881	1	0.2	0.6614	1	0.21	0.6247	1
MSMEG_1702	-	7	0.55	0.7048	1	1.87	0.1709	1	0.92	0.1612	1	0.63	0.3873	1
MSMEG_1703	-	5	-2.17	0.4512	1	-2.45	0.3582	1	0.8	0.7156	1	0.83	0.5288	1
MSMEG_1704	-	17	-0.29	0.6496	1	0.13	0.867	1	0.02	0.9774	1	-0.13	0.8176	1
MSMEG_1705	-	14	0.24	0.7459	1	-0.29	0.6805	1	-0.15	0.8376	1	-0.05	0.9483	1
MSMEG_1706	-	12	0.09	0.8947	1	0.65	0.514	1	-0.75	0.3453	1	0.11	0.8976	1
MSMEG_1707c	-	1	-0.45	1	1	-2.6	1	1	-2.29	1	1	0.18	1	1
MSMEG_1708c	-	7	-1.43	0.3989	1	-0.09	1	1	-1.13	0.4651	1	-0.08	0.9457	1
MSMEG_1709c	-	14	0.63	0.526	1	0.68	0.6032	1	-0.14	0.8161	1	0	0.9952	1
MSMEG_1710c	-	9	-0.24	0.8023	1	0.49	0.5909	1	-0.33	0.7166	1	-0.33	0.7143	1
MSMEG_1711c	-	9	0.29	0.8346	1	-1.21	0.3054	1	-0.68	0.5472	1	-0.54	0.6347	1
MSMEG_1712c	-	5	-0.2	0.8306	1	0.32	0.874	1	-0.64	0.5594	1	0.02	0.9862	1
MSMEG_1713	araB	17	0.14	0.8741	1	-1.06	0.1778	1	0.39	0.6008	1	-0.3	0.6709	1
MSMEG_1714	-	8	0.01	0.9962	1	-0.44	0.7639	1	0.23	0.8152	1	0.07	0.9228	1
MSMEG_1715	araA	11	0.1	0.8579	1	-0.01	0.995	1	-0.44	0.6018	1	-0.24	0.6951	1
MSMEG_1716	-	3	-1.01	1	1	-4.31	1	1	0.12	1	1	-0.15	1	1
MSMEG_1717c	-	20	0.63	0.3176	1	0.72	0.3611	1	-0.08	0.8838	1	-0.13	0.8245	1
MSMEG_1720	-	1	0	1	1	0	1	1	0	1	1	0	1	1
MSMEG_1721	-	24	0.31	0.5816	1	0.06	0.9048	1	-0.01	0.992	1	-0.24	0.6389	1
MSMEG_1722c	-	9	0.15	0.8715	1	-0.05	0.9732	1	-0.13	0.8923	1	0.33	0.7435	1
MSMEG_1723	-	5	-0.87	0.566	1	-0.56	0.5972	1	-0.35	0.6887	1	0.02	0.9856	1
MSMEG_1724c	-	6	0.08	0.8923	1	-1.48	0.3461	1	-0.28	0.6583	1	0.03	0.9622	1
MSMEG_1725	-	6	0.1	0.9412	1	0.09	0.9327	1	-0.34	0.6884	1	-0.3	0.6665	1
MSMEG_1726	-	16	0.28	0.451	1	0.06	0.8882	1	0.99	0.5724	1	5.4	0.6362	1
MSMEG_1728	-	3	-0.04	0.8049	1	-0.97	0.7056	1	0.23	0.9042	1	-0.19	0.7021	1
MSMEG_1730	-	17	0.31	0.5593	1	0.61	0.4095	1	0.19	0.6584	1	0.1	0.8423	1
MSMEG_1731c	-	19	0.29	0.5662	1	0.81	0.3586	1	-0.33	0.4765	1	-0.26	0.5943	1
MSMEG_1732	-	28	-0.2	0.6034	1	-0.09	0.823	1	-0.14	0.7135	1	-0.19	0.6349	1
MSMEG_1733	-	6	0.97	0.3132	1	1.5	0.4061	1	-0.72	0.47	1	-0.59	0.5626	1
MSMEG_1734c	-	6	-0.02	0.9646	1	-0.14	0.8168	1	-1.14	0.2011	1	-0.7	0.374	1
MSMEG_1735	-	11	-0.84	0.2616	1	0.16	0.8056	1	-0.01	0.9898	1	-0.16	0.7804	1
MSMEG_1736	-	20	-0.05	0.9392	1	0.51	0.8505	1	0.84	0.1582	1	0.79	0.2239	1
MSMEG_1737	-	9	0.58	0.3483	1	0.72	0.2777	1	0.26	0.6502	1	-0.11	0.8326	1
MSMEG_1738c	-	4	-0.03	0.9175	1	0.6	0.4652	1	-0.19	0.8333	1	-0.4	0.6596	1
MSMEG_1739c	-	8	-0.35	0.7355	1	-0.19	0.8513	1	-0.67	0.6087	1	-0.89	0.502	1
MSMEG_1740	-	8	0.31	0.6575	1	0.19	0.7966	1	-0.09	0.8972	1	-0.03	0.9686	1
MSMEG_1741c	-	7	-0.04	0.9768	1	0.82	0.8278	1	0.08	0.9671	1	-0.17	0.9152	1
MSMEG_1742	-	12	-0.33	0.5869	1	0.91	0.2712	1	-0.39	0.52	1	0.07	0.8988	1
MSMEG_1743	-	19	-0.13	0.8336	1	-0.66	0.3416	1	0	0.9985	1	-0.13	0.8109	1
MSMEG_1744c	-	12	-0.62	0.5302	1	-0.9	0.3894	1	-0.49	0.6109	1	-0.28	0.7651	1
MSMEG_1745c	-	10	-6.75	0.0059	0.22261	-7.44	0.004	0.14065	-2.67	0.0856	1	-1.3	0.3351	1
MSMEG_1746	-	11	0.04	0.9681	1	1.94	0.7461	1	-0.25	0.7769	1	0.11	0.8925	1
MSMEG_1747	-	10	0.89	0.5738	1	1.6	0.566	1	-0.7	0.6316	1	0.01	0.9551	1
MSMEG_1748	-	6	0.9	0.6879	1	-0.1	0.9444	1	0.8	0.8167	1	0.31	0.7864	1
MSMEG_1749c	-	10	0.13	0.9632	1	-0.07	0.9689	1	-0.76	0.5799	1	-0.09	0.91	1
MSMEG_1750	-	4	0.97	0.5428	1	0.73	0.8869	1	0.15	1	1	0.13	1	1
MSMEG_1751c	-	19	0.45	0.5535	1	0.82	0.3026	1	0.13	0.8371	1	1.15	0.5385	1
MSMEG_1752c	-	1	0.09	1	1	-0.71	1	1	-2.2	1	1	0.08	1	1
MSMEG_1753	mtnN	4	0.88	0.7774	1	0.8	0.8031	1	-0.6	0.6613	1	-0.19	0.7981	1
MSMEG_1754	-	4	0.13	0.9561	1	-0.34	0.6357	1	0.02	0.9564	1	-0.18	0.7959	1
MSMEG_1755c	-	5	0	0.9938	1	0.2	0.9076	1	-0.06	0.9507	1	-0.02	0.9574	1
MSMEG_1756c	-	6	0.04	0.9723	1	0.24	0.8233	1	-0.26	0.7992	1	-0.47	0.6258	1
MSMEG_1757c	-	30	0.14	0.8236	1	0.12	0.8553	1	-0.08	0.9113	1	-0.14	0.8321	1
MSMEG_1758c	-	0	0	1	1	0	1	1	0	1	1	0	1	1
MSMEG_1759	-	7	0	0.9962	1	-0.18	0.7973	1	-0.11	0.8087	1	-0.02	0.9586	1
MSMEG_1760c	-	10	0.4	0.6874	1	0.04	0.9569	1	-0.23	0.7217	1	-0.22	0.7268	1
MSMEG_1761	-	21	0.18	0.6678	1	-0.07	0.8773	1	0.13	0.821	1	0.22	0.6912	1
MSMEG_1762c	-	8	0.69	0.1179	1	2.16	0.0026	0.10152	-0.27	0.5385	1	-0.27	0.5556	1
MSMEG_1763	-	6	-0.31	0.6549	1	0.18	0.9022	1	-0.28	0.6853	1	-0.32	0.6283	1
MSMEG_1764	-	5	0.2	0.7121	1	0.63	0.5928	1	-0.29	0.592	1	-0.75	0.4892	1
MSMEG_1765c	-	2	0.63	1	1	-0.23	1	1	0.34	1	1	0.22	1	1
MSMEG_1766	-	1	-0.14	1	1	-0.25	1	1	-5.76	1	1	-0.64	1	1
MSMEG_1767	-	3	-0.09	1	1	-0.44	1	1	1.33	1	1	0.92	1	1
MSMEG_1768	-	7	-1.28	0.0812	1	-0.84	0.2748	1	-0.86	0.1751	1	-0.36	0.5138	1
MSMEG_1769	-	2	-1.63	0.3383	1	-3.74	0.3332	1	-3.74	0.3321	1	-1.54	0.3368	1
MSMEG_1770c	-	0	0	1	1	0	1	1	0	1	1	0	1	1
MSMEG_1771	-	6	0.21	0.7812	1	0.27	0.8197	1	0.48	0.6127	1	0.57	0.5961	1
MSMEG_1772	-	3	0.48	1	1	-0.07	0.9674	1	-0.14	0.5673	1	-0.52	0.7516	1
MSMEG_1773c	-	15	0.17	0.8215	1	0.18	0.8089	1	-0.38	0.6073	1	-0.02	0.9794	1
MSMEG_1774c	-	5	0.09	0.911	1	-0.1	0.9366	1	-0.13	0.8281	1	0.07	0.8942	1
MSMEG_1775	-	9	-0.3	0.6335	1	-0.57	0.4735	1	0.15	0.8119	1	-0.08	0.881	1
MSMEG_1776c	-	13	0	0.9945	1	-1.33	0.3083	1	-0.21	0.8569	1	0.03	0.9964	1
MSMEG_1777	-	0	0	1	1	0	1	1	0	1	1	0	1	1
MSMEG_1778c	-	3	0.2	0.8994	1	-0.02	0.8951	1	0.07	1	1	0.17	0.8033	1
MSMEG_1779c	-	3	0	1	1	0	1	1	2.35	1	1	3.93	1	1
MSMEG_1780c	-	16	0.29	0.6178	1	0.27	0.6607	1	-0.25	0.6311	1	-0.06	0.9035	1
MSMEG_1781c	-	4	0.43	0.7986	1	-0.08	0.9452	1	0.49	0.5097	1	-0.97	0.3007	1
MSMEG_1782c	-	15	-0.13	0.8418	1	-0.33	0.6203	1	0.16	0.7976	1	0.05	0.9252	1
MSMEG_1783c	-	3	0.11	0.8949	1	-0.29	0.795	1	0.45	0.8997	1	-0.37	0.8017	1
MSMEG_1784c	-	17	0.53	0.5794	1	0.38	0.7533	1	-0.29	0.6852	1	-0.25	0.7299	1
MSMEG_1785	-	19	0.45	0.6068	1	0.36	0.735	1	-0.35	0.6005	1	-0.27	0.6893	1
MSMEG_1786c	-	3	0.28	0.5036	1	-0.44	0.3967	1	-0.46	0.1371	1	-0.23	0.7942	1
MSMEG_1787	-	4	-0.51	0.7694	1	-0.29	0.8555	1	-0.08	0.9142	1	0.23	0.9702	1
MSMEG_1788	-	3	0.27	0.7055	1	-0.61	0.7046	1	0.48	0.7014	1	-0.55	0.6973	1
MSMEG_1789	-	2	-1.62	0.3339	1	-1.86	0.3343	1	-0.43	0.6641	1	-0.79	0.3346	1
MSMEG_1790	-	3	0.24	0.8007	1	0.78	0.9027	1	0.32	0.7948	1	-0.44	0.7025	1
MSMEG_1791	-	2	0	1	1	0	1	1	0	1	1	0	1	1
MSMEG_1792c	-	3	0.02	0.9006	1	-0.12	0.8812	1	-0.23	0.4719	1	-0.19	0.4629	1
MSMEG_1793c	-	3	-0.33	0.6995	1	-0.04	0.8993	1	0.19	0.8941	1	0.11	0.7998	1
MSMEG_1794	-	11	-0.3	0.6709	1	0.12	0.8845	1	-0.36	0.6385	1	-0.1	0.8939	1
MSMEG_1795c	-	9	0.05	0.947	1	0.28	0.6836	1	0.1	0.8829	1	-0.11	0.8648	1
MSMEG_1796c	-	16	0.07	0.88	1	0.33	0.5836	1	0.15	0.7042	1	0.06	0.8751	1
MSMEG_1797c	-	6	-0.01	0.978	1	-1.26	0.1635	1	0	0.9935	1	-0.1	0.8655	1
MSMEG_1798c	-	23	0.18	0.7084	1	0.3	0.681	1	0.09	0.8627	1	0.07	0.8843	1
MSMEG_1799	-	6	-0.02	1	1	0.52	0.6667	1	-0.3	0.7351	1	-0.18	0.843	1
MSMEG_1800c	-	1	-0.82	1	1	0.73	1	1	0.8	1	1	-0.41	1	1
MSMEG_1801	-	1	0.72	1	1	-2	1	1	-0.31	1	1	-0.91	1	1
MSMEG_1802	-	5	-0.79	0.6119	1	-1.57	0.3688	1	-0.64	0.6061	1	-0.7	0.6034	1
MSMEG_1803	-	3	-1.98	0.387	1	-6.32	0.4017	1	-6.32	0.4009	1	-3.8	0.3931	1
MSMEG_1804	-	3	-1.31	0.2019	1	-3.6	0.0987	1	-1.99	0.204	1	-3.28	0.1028	1
MSMEG_1805c	-	3	-1.32	1	1	-2.14	1	1	-0.29	1	1	-0.65	1	1
MSMEG_1806	-	5	-1.63	0.5568	1	-2.12	0.406	1	-0.6	0.6514	1	-0.5	0.7195	1
MSMEG_1807c	-	10	0	1	1	0	1	1	0	1	1	0	1	1
MSMEG_1808c	-	4	0.86	0.3137	1	1.66	0.4578	1	1.25	0.2266	1	0.72	0.4338	1
MSMEG_1809c	-	12	2.67	0.0005	0.03053	5.09	0	0	-2.29	0.0018	0.11852	-2.35	0.0019	0.11815
MSMEG_1810c	-	2	0.08	1	1	0.64	1	1	0.02	1	1	-0.47	0.6634	1
MSMEG_1811c	maf	3	-0.25	0.8011	1	0.93	0.3983	1	-0.05	0.9033	1	-0.64	0.1965	1
MSMEG_1812c	-	1	0	1	1	0	1	1	0	1	1	0	1	1
MSMEG_1813c	-	24	-0.2	1	1	-0.2	1	1	-0.2	1	1	-0.2	1	1
MSMEG_1814	-	3	-0.12	1	1	-0.92	1	1	0.17	1	1	-0.01	1	1
MSMEG_1815c	-	1	0	1	1	0	1	1	0	1	1	0	1	1
MSMEG_1817c	-	6	-0.66	1	1	-4.16	1	1	0.33	1	1	-0.37	1	1
MSMEG_1818	-	5	0.07	1	1	0.16	1	1	0.18	1	1	-0.47	0.5621	1
MSMEG_1819	purK	6	-3.12	0.1804	1	-3.12	0.1786	1	-3.12	0.1828	1	-3.12	0.1864	1
MSMEG_1820	purE	1	-2.18	1	1	-2.18	1	1	-2.18	1	1	-2.18	1	1
MSMEG_1821	-	16	-0.38	0.4847	1	-1	0.165	1	2.72	0	0	2.55	0.0001	0.01267
MSMEG_1822	-	3	0	1	1	0	1	1	0	1	1	0	1	1
MSMEG_1823c	-	5	-0.04	0.9589	1	-0.32	0.7434	1	-1.16	0.3311	1	-1.19	0.3432	1
MSMEG_1824c	-	9	-4.4	0.0695	1	-4.4	0.0712	1	-3.87	0.1342	1	-4.4	0.065	1
MSMEG_1825	rfbD	17	-2.82	0.746	1	-2.12	0.4855	1	-0.61	0.7407	1	0.27	1	1
MSMEG_1826	-	14	0	1	1	0	1	1	0	1	1	0	1	1
MSMEG_1827c	-	3	1.38	1	1	2.57	1	1	1.29	1	1	1.53	1	1
MSMEG_1829c	-	4	-5.8	0.4226	1	-5.8	0.4296	1	-5.8	0.4275	1	-5.8	0.4285	1
MSMEG_1830c	cofD	10	-4.55	0.0095	0.31901	-5.14	0.0068	0.21143	-0.93	0.3542	1	-0.62	0.5141	1
MSMEG_1831	-	5	0	1	1	0	1	1	0	1	1	0	1	1
MSMEG_1832c	-	6	-3.24	0.1572	1	-6.26	0.1238	1	-2.39	0.3866	1	-2.27	0.3955	1
MSMEG_1833	-	2	0	1	1	0	1	1	0	1	1	0	1	1
MSMEG_1834	manB	15	-0.31	1	1	-0.31	1	1	-0.31	1	1	-0.31	1	1
MSMEG_1835	-	8	0.18	1	1	0.52	0.7877	1	1.14	0.8829	1	0.88	0.7265	1
MSMEG_1836	manA	8	0	1	1	0	1	1	0	1	1	0	1	1
MSMEG_1837c	-	14	0.54	0.6029	1	1.03	0.3538	1	0.25	0.8185	1	0.05	0.9599	1
MSMEG_1838	-	19	0.13	0.8009	1	0.24	0.6998	1	0.36	0.4896	1	0.54	0.2746	1
MSMEG_1839	-	22	0.58	0.2254	1	0.71	0.2475	1	0.05	0.9054	1	0.24	0.5584	1
MSMEG_1840	-	3	0	1	1	0	1	1	0	1	1	0	1	1
MSMEG_1841	-	2	0	1	1	0	1	1	0	1	1	0	1	1
MSMEG_1842	-	9	-0.17	0.7484	1	-0.47	0.435	1	1.83	0.0303	0.87251	1.89	0.0276	0.77303
MSMEG_1844c	-	6	0.94	0.6613	1	-0.78	0.7299	1	0.47	0.8655	1	0.03	0.922	1
MSMEG_1845c	-	6	1.03	0.2974	1	0.96	0.7776	1	0.19	0.8334	1	0.16	0.8082	1
MSMEG_1846c	-	11	0.16	0.8277	1	0.3	0.7032	1	-0.01	0.9884	1	-0.09	0.8904	1
MSMEG_1847c	-	11	0.03	0.9494	1	-0.57	0.4709	1	-0.02	0.9781	1	-0.32	0.6703	1
MSMEG_1849c	selB	8	0.11	0.9206	1	0.67	0.6163	1	-0.14	0.8662	1	-0.01	0.9863	1
MSMEG_1850c	selA	7	0.28	0.7543	1	0.57	0.9127	1	0.22	0.8132	1	-0.55	0.6134	1
MSMEG_1852	selD	10	0.51	0.6779	1	0.63	0.4847	1	0.49	0.8514	1	0.78	0.4456	1
MSMEG_1854	-	12	-0.08	0.9155	1	-0.27	0.743	1	-0.2	0.8081	1	-0.01	0.9898	1
MSMEG_1855	-	16	0.1	0.9072	1	1.37	0.3843	1	0.05	0.9432	1	0.04	0.9524	1
MSMEG_1856c	-	11	0.29	0.7688	1	0.92	0.9148	1	-0.19	0.8413	1	0.09	0.9162	1
MSMEG_1857	-	15	-0.12	0.8795	1	-0.18	0.8312	1	-0.36	0.6211	1	-0.23	0.7481	1
MSMEG_1858	-	9	-0.58	0.635	1	-1.51	0.2427	1	-0.06	0.8418	1	0.15	0.9248	1
MSMEG_1859c	-	5	0.14	0.8384	1	-0.06	0.9771	1	-0.18	0.8115	1	-0.19	0.8334	1
MSMEG_1860c	-	4	0.67	0.717	1	0.29	1	1	-0.51	0.7112	1	-0.08	1	1
MSMEG_1861c	-	12	0.72	0.5744	1	0.52	0.8168	1	-0.2	0.8392	1	-0.24	0.8187	1
MSMEG_1862c	-	17	0.35	0.3971	1	0.24	0.6201	1	0.56	0.5064	1	4.12	0.605	1
MSMEG_1863c	-	6	0	0.9994	1	0.12	0.9077	1	-0.48	0.5705	1	-0.37	0.6715	1
MSMEG_1864c	-	2	-0.34	1	1	0.51	1	1	-0.02	1	1	-0.46	1	1
MSMEG_1865	-	16	-0.4	0.4287	1	0	0.9997	1	-0.16	0.7611	1	-0.07	0.8835	1
MSMEG_1866c	-	8	0.1	0.8843	1	1.16	0.3123	1	-0.19	0.8173	1	-0.23	0.7563	1
MSMEG_1867c	-	3	0.01	1	1	-0.11	0.7951	1	0.21	1	1	-0.06	1	1
MSMEG_1868c	-	9	0	1	1	0	1	1	0	1	1	0	1	1
MSMEG_1869c	-	20	-1.05	0.0969	1	0.62	0.3144	1	-2.87	0.0002	0.02534	-2.44	0.0012	0.08856
MSMEG_1870c	-	51	0.4	0.4335	1	0.6	0.2384	1	0.31	0.645	1	0.11	0.8385	1
MSMEG_1871c	-	3	0.59	1	1	0.9	1	1	0.8	1	1	-3.02	1	1
MSMEG_1872c	-	5	0.74	0.7414	1	1.52	0.6691	1	-0.42	0.6994	1	-0.16	0.9104	1
MSMEG_1873	-	10	0	1	1	0	1	1	0	1	1	0	1	1
MSMEG_1874	mtrA	4	-4.69	0.1419	1	-4.69	0.1406	1	-4.69	0.146	1	-3.54	0.2536	1
MSMEG_1875	-	8	-4.78	0.008	0.27838	-4.78	0.0065	0.20592	-3.11	0.0172	0.56904	-4.64	0.0123	0.4325
MSMEG_1876	-	14	-6.3	0.0002	0.01526	-6.3	0.0002	0.01267	-3.66	0.0006	0.05757	-5	0.0001	0.01267
MSMEG_1877	-	2	-0.11	0.6609	1	-1.1	0.3332	1	-0.44	0.3241	1	0.03	1	1
MSMEG_1878	-	8	0.25	0.7491	1	1.05	0.569	1	0.14	0.8672	1	2.55	0.5676	1
MSMEG_1879c	-	3	-0.1	0.7787	1	-1.33	0.5019	1	-0.59	0.4921	1	-0.4	0.4814	1
MSMEG_1880c	-	6	0.28	0.771	1	0.79	0.6071	1	-0.69	0.4713	1	-0.17	0.848	1
MSMEG_1881	secA	36	0.74	1	1	-3.91	1	1	-0.01	1	1	0.34	1	1
MSMEG_1882	-	16	0.38	0.4873	1	1.14	0.1433	1	0.09	0.8712	1	0.23	0.6759	1
MSMEG_1883	-	15	0.87	0.2908	1	1.46	0.2774	1	0.47	0.4384	1	0.29	0.6065	1
MSMEG_1884	-	5	0.14	0.8588	1	0.68	0.5288	1	0.83	0.1616	1	1.04	0.0687	1
MSMEG_1885	-	7	-4.85	0.0045	0.18097	-4.85	0.0034	0.1241	-1.66	0.2361	1	-3.51	0.0253	0.73847
MSMEG_1886	-	15	-4.09	0	0	-4.09	0.0001	0.00692	-1.29	0.0557	1	-1.36	0.0314	0.82055
MSMEG_1887	-	2	0.87	0.6642	1	-4.04	0.3397	1	-0.72	1	1	-2.25	0.3349	1
MSMEG_1888c	-	7	0.13	0.9274	1	-4.32	0.1504	1	0.24	0.8818	1	-0.15	0.8744	1
MSMEG_1889c	-	4	0	1	1	0	1	1	0	1	1	0	1	1
MSMEG_1890c	aroA	4	0	1	1	0	1	1	0	1	1	0	1	1
MSMEG_1891	-	3	0.12	0.6587	1	0.01	0.7532	1	-0.19	0.2023	1	0.21	0.6333	1
MSMEG_1892	-	11	-0.22	0.713	1	-0.3	0.6451	1	-0.32	0.5758	1	-0.06	0.9033	1
MSMEG_1893c	-	2	-1.18	0.665	1	1.27	1	1	-1.78	0.3385	1	1.14	0.6683	1
MSMEG_1894c	-	10	-0.23	0.8848	1	-0.23	0.894	1	0.09	0.8991	1	-0.14	0.8231	1
MSMEG_1895c	-	7	0.12	0.8937	1	0.53	0.6126	1	0.05	0.9426	1	0.03	0.9492	1
MSMEG_1896	-	6	0.7	0.9566	1	0.73	1	1	0.12	0.9139	1	0.27	0.8537	1
MSMEG_1897	pcaD	6	0.7	0.699	1	0.95	0.7283	1	3.2	0.7272	1	3.69	0.5755	1
MSMEG_1898	-	3	0.5	0.4647	1	2.14	0.6984	1	0.8	0.3159	1	0.15	0.6667	1
MSMEG_1899	-	3	-0.24	0.469	1	-2.71	0.0666	1	-0.39	0.471	1	-0.34	0.4683	1
MSMEG_1900c	-	3	0.03	0.8983	1	-0.6	0.2244	1	0.08	0.9005	1	0.1	0.8066	1
MSMEG_1901c	-	18	0.28	0.7887	1	0.3	0.8139	1	-0.17	0.8399	1	0.05	0.9526	1
MSMEG_1902c	-	6	-0.44	0.6479	1	-0.89	0.4111	1	-0.18	0.8259	1	0.06	0.9246	1
MSMEG_1903c	-	15	-0.05	0.9535	1	-0.04	0.9682	1	-0.35	0.6946	1	-0.32	0.7213	1
MSMEG_1904c	-	11	0.29	0.7654	1	0.71	0.7699	1	-0.15	0.8737	1	0.07	0.9363	1
MSMEG_1905c	-	10	0.13	0.8063	1	-0.74	0.2487	1	0.38	0.4012	1	-0.11	0.844	1
MSMEG_1906c	-	31	0.37	0.7246	1	0.67	0.5913	1	-0.15	0.783	1	-0.16	0.7537	1
MSMEG_1907c	-	13	0.24	0.7134	1	0.38	0.8743	1	0.02	0.9685	1	-0.31	0.5507	1
MSMEG_1908c	-	17	0.27	0.6674	1	0.59	0.5404	1	0.22	0.7254	1	-0.05	0.9412	1
MSMEG_1909	-	7	-0.32	0.7328	1	1.17	0.8327	1	-1.4	0.2153	1	-0.12	0.8755	1
MSMEG_1910	-	11	-0.9	0.3713	1	-2.08	0.0768	1	-0.08	0.9186	1	0.16	0.8723	1
MSMEG_1911	catA	9	0.15	0.8423	1	0	0.9966	1	0.49	0.7071	1	0.35	0.7305	1
MSMEG_1912	-	4	0.01	0.9419	1	-0.97	0.3991	1	-0.32	0.7426	1	0.13	0.9135	1
MSMEG_1913c	ybaK	3	0.73	0.7026	1	-2.41	0.2341	1	-0.58	0.6283	1	-0.97	0.337	1
MSMEG_1914	-	10	-0.81	0.2246	1	-0.72	0.4035	1	-2.88	0.0013	0.09701	-2.88	0.0012	0.08856
MSMEG_1915	-	3	1.07	1	1	-0.64	1	1	4.19	1	1	4.15	1	1
MSMEG_1916c	-	1	0.25	1	1	-1.48	1	1	-0.04	1	1	0.65	1	1
MSMEG_1917	-	0	0	1	1	0	1	1	0	1	1	0	1	1
MSMEG_1918	-	5	-1.58	0.1458	1	-1.77	0.1405	1	-3.2	0.1371	1	-2.95	0.1357	1
MSMEG_1919c	-	0	0	1	1	0	1	1	0	1	1	0	1	1
MSMEG_1920c	-	6	-0.47	0.686	1	-1.01	0.479	1	4.74	0.0575	1	3.28	0.063	1
MSMEG_1921c	-	5	-0.04	0.9198	1	0.24	0.735	1	1.15	0.4077	1	1.06	0.3614	1
MSMEG_1922	aroQ	6	0	1	1	0	1	1	1.61	1	1	0	1	1
MSMEG_1923	-	5	-4.58	0.1664	1	-4.27	0.1615	1	4	0.1665	1	3.95	0.1658	1
MSMEG_1924c	-	5	-0.31	0.7761	1	-1.01	0.3758	1	-0.17	0.8373	1	-0.66	0.475	1
MSMEG_1925c	-	6	-1.47	1	1	-1.47	1	1	-1.47	1	1	-1.47	1	1
MSMEG_1926c	-	4	-0.48	0.7704	1	0.16	0.9184	1	-0.44	0.6028	1	0.03	0.9806	1
MSMEG_1927	-	8	0.25	0.756	1	0.42	0.6252	1	0.11	0.8907	1	0.11	0.877	1
MSMEG_1928	-	3	0.61	0.4924	1	-0.25	0.7975	1	-0.01	1	1	-0.01	1	1
MSMEG_1929c	-	12	-7.71	0.0001	0.00861	-6.15	0	0	-1.39	0.1128	1	-2.03	0.0257	0.74078
MSMEG_1930c	-	13	-6.08	0.0016	0.07731	-5.77	0.0014	0.06186	1.9	0.0166	0.55191	1.93	0.0101	0.36469
MSMEG_1931	-	8	-3.3	0.0275	0.72977	-3.3	0.0235	0.55159	1.18	0.2409	1	1.75	0.1965	1
MSMEG_1932c	-	14	-1.22	0.0467	1	-3.65	0.0002	0.01267	-1.97	0.0049	0.24559	-1.09	0.0702	1
MSMEG_1933	-	1	-1.09	1	1	-1.21	1	1	0.24	1	1	-0.11	1	1
MSMEG_1934	-	1	0.31	1	1	0.73	1	1	-0.04	1	1	-0.05	1	1
MSMEG_1935c	-	10	-3.14	0.088	1	-3.14	0.0926	1	1.59	0.2145	1	-0.38	0.7101	1
MSMEG_1936	-	14	-9.81	0	0	-8.01	0.0001	0.00692	-3.24	0.0004	0.04333	-4.55	0	0
MSMEG_1937	-	15	-0.09	0.9089	1	0.99	0.6403	1	0.53	0.2011	1	0.97	0.0223	0.68068
MSMEG_1938	-	9	-0.18	0.8549	1	-0.86	0.4704	1	-1.57	0.2177	1	-1.18	0.3334	1
MSMEG_1939c	-	2	-0.27	1	1	-0.42	1	1	0.22	1	1	0.68	1	1
MSMEG_1940c	-	3	-1.77	1	1	0.73	1	1	-0.37	1	1	-1.16	1	1
MSMEG_1941	-	11	-1.65	0.1512	1	-0.42	0.8191	1	-0.57	0.6358	1	-1.29	0.1938	1
MSMEG_1942c	-	4	-0.27	0.8285	1	-0.89	0.4855	1	-0.05	1	1	-0.09	0.8692	1
MSMEG_1943	-	20	-3.47	0.0006	0.03566	-2.02	0.0763	1	-1.23	0.2031	1	-1.43	0.0915	1
MSMEG_1944c	-	4	1.2	0.4528	1	2.33	0.3388	1	0.41	0.6171	1	0.03	1	1
MSMEG_1945	-	12	0.46	0.563	1	0.8	0.336	1	11.91	0.0004	0.04333	11.43	0.0002	0.02316
MSMEG_1946	nudC	7	0.07	0.9327	1	-0.03	0.9749	1	0.78	0.3189	1	0.9	0.2417	1
MSMEG_1947c	-	5	0.29	0.7381	1	0.62	0.7297	1	-0.07	0.9695	1	0.14	0.8288	1
MSMEG_1948c	-	2	0	1	1	0	1	1	0	1	1	0	1	1
MSMEG_1949	-	0	0	1	1	0	1	1	0	1	1	0	1	1
MSMEG_1950	-	2	-3.73	1	1	-1.84	1	1	-1.11	1	1	-1.05	1	1
MSMEG_1951	-	2	0.33	1	1	-0.31	0.665	1	-0.35	0.6671	1	-0.24	0.6605	1
MSMEG_1952	-	18	-0.76	0.7289	1	-2.45	0.4874	1	-0.4	0.867	1	-0.25	0.8673	1
MSMEG_1953	-	1	0	1	1	0	1	1	0	1	1	0	1	1
MSMEG_1954c	-	11	-1.26	0.2185	1	-2.07	0.1058	1	-1.44	0.1771	1	-1.74	0.1239	1
MSMEG_1955c	-	5	-0.57	0.5698	1	0.92	0.4427	1	-0.87	0.4904	1	-0.51	0.6576	1
MSMEG_1956	-	3	-1.76	1	1	-5.79	1	1	-1.4	1	1	-1.67	1	1
MSMEG_1957c	-	2	-1.31	0.6572	1	1.59	1	1	-2.01	0.3352	1	-0.54	1	1
MSMEG_1958	-	6	-2.83	0.0708	1	-5.92	0.0573	0.98674	0.28	0.8128	1	0.82	0.648	1
MSMEG_1959	-	58	-2.5	0	0	-4.47	0	0	-2.79	0	0	-3.15	0	0
MSMEG_1960	-	3	0.79	0.6035	1	0.72	0.7016	1	-0.2	0.7954	1	-0.05	1	1
MSMEG_1961	-	14	0.4	0.447	1	0.33	0.599	1	0.22	0.6681	1	0.08	0.8925	1
MSMEG_1962	-	6	1.17	1	1	1.01	1	1	-0.68	1	1	-0.4	1	1
MSMEG_1963	-	25	-0.17	0.8126	1	-0.35	0.67	1	-0.09	0.9071	1	-0.06	0.9414	1
MSMEG_1964	-	12	-0.41	0.5615	1	0.22	0.8101	1	-0.34	0.6297	1	0.43	0.6864	1
MSMEG_1966c	-	4	0.3	0.7041	1	-0.5	0.4443	1	-0.59	0.4436	1	-0.53	0.4546	1
MSMEG_1967	-	10	-0.24	0.7026	1	-0.43	0.5257	1	-0.12	0.8295	1	0.12	0.8419	1
MSMEG_1968c	-	6	0.2	0.7963	1	-0.04	0.9598	1	0.11	0.8773	1	-0.06	0.9638	1
MSMEG_1969	-	6	0.37	0.5468	1	-0.74	0.3145	1	0.11	0.8732	1	-0.26	0.6574	1
MSMEG_1970c	-	18	-0.2	0.763	1	0.23	0.7479	1	-0.48	0.52	1	-0.17	0.8111	1
MSMEG_1971	-	32	-0.02	0.958	1	0.46	0.5519	1	-0.37	0.3885	1	-0.41	0.3378	1
MSMEG_1972	-	14	0	0.9953	1	-0.39	0.6098	1	0.38	0.6541	1	0.42	0.6652	1
MSMEG_1974	-	4	0.72	0.3606	1	1.6	0.569	1	-0.2	0.7131	1	0.36	0.83	1
MSMEG_1975	-	27	0.08	0.8823	1	1.41	0.5186	1	2.54	0.4877	1	2.12	0.6095	1
MSMEG_1976	-	10	0.41	0.655	1	0.27	0.751	1	-0.04	0.9605	1	-0.09	0.8862	1
MSMEG_1977	-	9	0.32	0.7882	1	0.16	0.8658	1	0.33	0.743	1	-0.24	0.767	1
MSMEG_1978	groEL	8	-0.38	0.6697	1	-0.3	0.7221	1	0.06	0.9508	1	-0.25	0.8084	1
MSMEG_1979	-	3	0.86	0.7004	1	1.11	0.7064	1	-1.42	0.7013	1	-1.22	0.7017	1
MSMEG_1980c	-	20	0.18	0.7769	1	0.17	0.777	1	0.07	0.9018	1	0.12	0.8225	1
MSMEG_1981c	-	5	0.21	1	1	1.17	0.5589	1	0.02	1	1	-0.11	1	1
MSMEG_1982	-	18	-0.46	0.5904	1	0.46	0.5929	1	0.35	0.7281	1	0.1	0.9148	1
MSMEG_1983c	-	12	0.13	0.8572	1	0.07	0.9463	1	0.26	0.7264	1	0.11	0.8713	1
MSMEG_1984c	-	9	0.3	0.6352	1	0.11	0.8865	1	0.04	0.9364	1	-0.17	0.7712	1
MSMEG_1985	-	11	0.31	0.7421	1	-0.26	0.7491	1	-0.06	0.9476	1	-0.22	0.7821	1
MSMEG_1986	-	12	0.41	0.5303	1	0.99	0.6988	1	0.06	0.9221	1	-0.24	0.6233	1
MSMEG_1987	-	8	-0.17	0.816	1	-0.02	0.9817	1	0.32	0.6498	1	-0.14	0.8326	1
MSMEG_1988	-	2	1.13	0.335	1	-1.29	0.3231	1	0.97	0.6616	1	0.16	0.6706	1
MSMEG_1989	-	12	0.05	0.9364	1	-0.2	0.8296	1	-0.12	0.8628	1	0.03	0.964	1
MSMEG_1990	-	18	0.29	0.7839	1	-0.16	0.865	1	0.31	0.7673	1	-0.02	0.9851	1
MSMEG_1991	-	16	-0.37	0.4741	1	-0.06	0.9179	1	-0.47	0.3716	1	0.05	0.9239	1
MSMEG_1992	-	8	0.3	0.8189	1	0.2	0.8387	1	-0.09	0.9071	1	0.04	0.9786	1
MSMEG_1993	-	7	-0.65	0.427	1	0.15	0.8752	1	0.5	0.4964	1	0.28	0.7073	1
MSMEG_1994	-	2	-0.15	1	1	-0.08	1	1	0.17	1	1	-0.82	0.6626	1
MSMEG_1995c	-	4	0.65	0.1735	1	1.33	0.8865	1	1.14	0.1065	1	1.02	0.1361	1
MSMEG_1996	-	10	0.14	0.7803	1	-0.43	0.3918	1	0.26	0.7105	1	0.11	0.8395	1
MSMEG_1997	-	14	0.41	0.4002	1	0.76	0.2485	1	0.06	0.8775	1	-0.04	0.9378	1
MSMEG_1998	-	13	0.38	0.6461	1	-0.72	0.3414	1	0.02	0.9704	1	0.5	0.5365	1
MSMEG_1999c	-	1	-2.18	1	1	-2.18	1	1	-2.18	1	1	-2.18	1	1
MSMEG_2000c	-	7	0.28	0.7159	1	0.74	0.2943	1	-0.24	0.7105	1	0.02	0.9672	1
MSMEG_2001c	-	7	0.74	0.6617	1	0.47	0.8705	1	-0.19	0.8546	1	-0.42	0.7482	1
MSMEG_2002	-	10	-0.13	0.8301	1	-0.17	0.7542	1	0.11	0.863	1	0.14	0.8077	1
MSMEG_2003c	-	9	0.24	0.7719	1	0.49	0.5403	1	0.19	0.7921	1	0.23	0.7744	1
MSMEG_2004c	-	10	0.03	0.9557	1	0.32	0.679	1	-0.19	0.7445	1	-0.19	0.7204	1
MSMEG_2005c	-	8	-0.07	0.9338	1	-0.24	0.7815	1	-0.31	0.7539	1	0	0.9966	1
MSMEG_2006c	-	9	0.17	0.7385	1	-0.04	0.9441	1	-0.06	0.8948	1	0.05	0.9236	1
MSMEG_2007c	-	6	0.12	0.8356	1	-0.15	0.8016	1	-0.01	0.9835	1	-0.33	0.6957	1
MSMEG_2008	-	3	-3.21	1	1	-3.21	1	1	-3.21	1	1	-3.21	1	1
MSMEG_2009	-	6	-0.73	0.6294	1	-0.18	0.8829	1	0.19	0.8608	1	0.12	0.8158	1
MSMEG_2010c	-	6	0.14	0.8753	1	-0.36	0.6345	1	0.25	0.8112	1	0.4	0.8332	1
MSMEG_2011c	-	9	-0.48	0.6406	1	-0.75	0.4808	1	0.11	0.9418	1	-0.3	0.7314	1
MSMEG_2012	hisD	13	0.43	0.5865	1	0.24	0.8196	1	-0.12	0.8777	1	-0.04	0.9646	1
MSMEG_2013	-	5	-0.08	0.9662	1	-1.72	0.1633	1	-0.78	0.4976	1	-0.47	0.645	1
MSMEG_2014c	-	6	-0.47	0.6439	1	0.27	0.7899	1	-0.25	0.8284	1	-0.27	0.8708	1
MSMEG_2015c	modB	7	-1.41	0.1737	1	-2.1	0.1235	1	-0.78	0.3936	1	-0.23	0.7768	1
MSMEG_2016c	modA	3	-1.21	1	1	-0.48	1	1	-2.75	1	1	-1.48	1	1
MSMEG_2017c	-	2	0	1	1	0	1	1	0	1	1	0	1	1
MSMEG_2019	-	2	0.43	0.3282	1	0.92	1	1	-0.41	0.665	1	-0.23	1	1
MSMEG_2021	-	28	0.89	0.086	1	1.72	0.0072	0.21491	-0.12	0.8204	1	-0.21	0.6783	1
MSMEG_2022	-	5	0.69	0.413	1	0.5	0.7787	1	-0.32	0.7088	1	-0.39	0.6478	1
MSMEG_2023	-	16	0.02	0.9745	1	0.02	0.978	1	-0.92	0.1774	1	-0.51	0.4281	1
MSMEG_2024	-	2	-1.47	1	1	-1.47	1	1	-1.47	1	1	-1.47	1	1
MSMEG_2025	-	6	-0.04	0.8422	1	-3.32	0.3784	1	-0.42	0.7723	1	0.27	1	1
MSMEG_2026	-	7	0.19	0.8658	1	1.29	0.3494	1	0.31	0.7333	1	0.66	0.481	1
MSMEG_2027c	-	7	-0.48	0.5995	1	-1.26	0.3692	1	-0.42	0.6237	1	-0.64	0.5657	1
MSMEG_2028c	-	10	0.54	0.6485	1	0.54	0.6121	1	-0.68	0.4851	1	-0.19	0.8534	1
MSMEG_2029c	-	3	0.18	1	1	0.6	0.9038	1	-1.09	0.3973	1	-0.94	0.6013	1
MSMEG_2030	-	5	-0.97	0.5017	1	-2.19	0.2101	1	0.8	0.4761	1	0.83	0.5894	1
MSMEG_2031c	-	0	0	1	1	0	1	1	0	1	1	0	1	1
MSMEG_2032	-	8	-0.1	0.8907	1	-0.03	0.969	1	0.12	0.8861	1	-0.08	0.9041	1
MSMEG_2033c	-	7	-0.1	0.8553	1	-0.49	0.6314	1	-0.37	0.6947	1	-0.68	0.4576	1
MSMEG_2034	-	3	-0.03	1	1	1.18	0.3943	1	-0.82	0.494	1	-0.94	0.3863	1
MSMEG_2035c	-	13	0.14	0.8527	1	0.77	0.6002	1	-0.26	0.7093	1	-0.2	0.78	1
MSMEG_2036	-	8	0.46	0.7307	1	-1.11	0.5972	1	-0.49	0.6842	1	0.42	0.6916	1
MSMEG_2037	-	11	0.29	0.5984	1	0.07	0.9508	1	-0.08	0.8915	1	-0.03	0.9542	1
MSMEG_2038	-	27	-0.01	0.9885	1	0.16	0.7997	1	-0.15	0.7634	1	0.15	0.7628	1
MSMEG_2039c	-	6	1.99	1	1	-2.84	0.729	1	-0.52	0.7282	1	0.53	1	1
MSMEG_2040	-	6	-0.84	0.3137	1	-0.06	0.9648	1	0.03	0.9827	1	-0.21	0.7462	1
MSMEG_2042c	-	13	-0.19	0.8401	1	-0.46	0.607	1	0.06	0.9372	1	-0.44	0.6015	1
MSMEG_2043	-	4	-0.09	0.9529	1	-0.08	0.9551	1	0.24	0.7981	1	-0.23	0.724	1
MSMEG_2044	-	18	0.04	0.9573	1	-0.61	0.41	1	-0.19	0.7714	1	-0.23	0.7319	1
MSMEG_2045	-	19	0.8	0.4277	1	1.42	0.5381	1	0.01	0.9904	1	0.19	0.7536	1
MSMEG_2046	-	10	-0.44	0.6621	1	0.88	0.491	1	-0.49	0.6079	1	0.02	0.9746	1
MSMEG_2047c	-	6	0.04	0.9641	1	1.02	0.361	1	0.15	0.83	1	0.55	0.4755	1
MSMEG_2048	-	3	-0.27	0.5048	1	0.16	1	1	0.48	1	1	0.06	1	1
MSMEG_2049	-	10	-0.19	0.8164	1	-0.56	0.6024	1	-0.27	0.7399	1	-0.05	0.9438	1
MSMEG_2050c	nuoN	17	0.12	0.8874	1	-0.56	0.6139	1	0.04	0.9627	1	-0.57	0.618	1
MSMEG_2051c	nuoM	22	-0.35	0.5577	1	-0.46	0.4997	1	-0.13	0.8276	1	0.08	0.8995	1
MSMEG_2052c	nuoL	20	0.17	0.7891	1	-0.03	0.9633	1	0.02	0.9689	1	0.08	0.912	1
MSMEG_2053c	nuoK	2	-0.21	1	1	0.56	1	1	-0.45	1	1	-0.39	1	1
MSMEG_2054c	-	7	0.31	0.8136	1	-0.42	0.7598	1	0.24	0.9604	1	0.02	0.9774	1
MSMEG_2055c	nuoI	14	0.08	0.9386	1	0.54	0.7932	1	-0.56	0.5658	1	-0.37	0.6863	1
MSMEG_2056c	nuoH	12	0.27	0.7471	1	-0.19	0.8543	1	0.02	0.982	1	0.12	0.9062	1
MSMEG_2057c	nuoG	10	-0.26	0.734	1	-0.4	0.58	1	0.15	0.8624	1	-0.6	0.3828	1
MSMEG_2058c	nuoF	22	-0.38	0.5003	1	0.02	0.9748	1	-0.07	0.912	1	0.09	0.8907	1
MSMEG_2059c	-	9	-0.5	0.572	1	-1.02	0.3211	1	-0.26	0.7672	1	-0.02	0.9799	1
MSMEG_2060c	nuoD	20	0.13	0.7841	1	-0.44	0.395	1	0.04	0.9332	1	0.26	0.5873	1
[truncated: 4,718 more rows]
