# Supplementary material for: Clinically relevant mutations in mycobacterial LepA cause rifampicin-specific phenotypic resistance
Source: Sci Rep. 2020 May 21;10:8402. doi: 10.1038/s41598-020-65308-2 (PMC7242378; doi:10.1038/s41598-020-65308-2)
Supplement: Supplementary file 3 — Supplementary Information3. [file 41598_2020_65308_MOESM3_ESM.xlsx]

## Sheet: RSPR Conditional Essential Gene
Gene	Annotation
MSMEG_0234c	metallopeptidase
MSMEG_0241c	MmpL11 protein
MSMEG_0688c	aminotransferase AlaT
MSMEG_0759	adenylosuccinate synthetase (purA)
MSMEG_0786c	serine/threonine protein kinase (pknG)
MSMEG_0788c	hypothetical protein MSMEG_0788
MSMEG_0913	methoxy mycolic acid synthase 1(metH)
MSMEG_1642c	ABC transporter, ATP-binding protein
MSMEG_1936	hypothetical protein MSMEG_1936
MSMEG_1959	hypothetical protein MSMEG_1959
MSMEG_2372	acetolactate synthase 1 catalytic subunit (ilvB)
MSMEG_2963	extracellular solute-binding protein, family protein 5
MSMEG_3047	carbamoyl phosphate synthase large subunit (carB)
MSMEG_3187c	acyltransferase domain-containing protein
MSMEG_3641	hypothetical protein MSMEG_3641
MSMEG_3770c	argininosuccinate synthase (argG)
MSMEG_3864c	cobaltochelatase (cobN)
MSMEG_3873	cobalamin biosynthesis protein cobIJ
MSMEG_3884c	hypothetical protein MSMEG_3884
MSMEG_4185c	B12-dependent methionine synthase (metH)
MSMEG_4265c	MmpS3 protein
MSMEG_4276c	branched-chain amino acid aminotransferase (ilvE)
MSMEG_4296c	protease
MSMEG_5041c	acyltransferase
MSMEG_5196	fasciclin domain-containing protein
MSMEG_5249c	serine hydroxymethyltransferase (glyA)
MSMEG_5775	LytR/CpsA/Psr family protein
MSMEG_5782c	phosphate ABC transporter, phosphate-binding protein PstS
MSMEG_5800c	amidophosphoribosyltransferase (purF)
MSMEG_6201	transglycosylase
MSMEG_6271	2-isopropylmalate synthase (leuA)
MSMEG_6398c	antigen 85-A
MSMEG_6410	Rieske 2Fe-2S family protein
MSMEG_6596c	hypothetical protein MSMEG_6596
