# Supplementary material for: Clinically relevant mutations in mycobacterial LepA cause rifampicin-specific phenotypic resistance
Source: Sci Rep. 2020 May 21;10:8402. doi: 10.1038/s41598-020-65308-2 (PMC7242378; doi:10.1038/s41598-020-65308-2)
Supplement: Supplementary file 4 — Supplementary Information4. [file 41598_2020_65308_MOESM4_ESM.xlsx]

## Sheet: Sheet1
Primer name	Sequence
SNP170_F	ttctgcaccatcgcccacatcga
SNP170_R	gcgatggtgcagaagttccgaat
SNP379_F	accccgagccacgtcgacttca
SNP379_R	cgtggctcggggtgtcgatca
SNP395_F	tcatctacgaggtgtcgcgc
SNP395_R	acttcatctacgaggtgtcgcgcg
SNP457_F	cctcgtagatgaagtcgacgtggc
SNP457_R	cctccgccgcgtcgaccagc
SNP565_F	gcggcggagggcatcgaggcgcag
SNP565_R	tgccctccgccgcgtcgaccagcag
SNP569_F	cggactgctatgccgacgagctcg
SNP569_R	cggcacagcggtccgggtcagcg
SNP637_F	aagacctgcgaaggcgtggccga
SNP637_R	ttcgcaggtcttgcccgagacacg
SNP682_F	aaggtggcgccgccggtcggtga
SNP682_R	cggcgccaccttacgcaccacct
HindIII_lepA_F	CCCAAGCTTGGGGCCCCAGCAGGGTGCGGTGG
XbaI_lepA_R	GCTCTAGAGCCTACTTCTTGGGCTTGTCGC
Transposon primer 1	GTCTAGAGACCGGGGACTTATC
Adapter primer 1	ATGATGGCCGGTGGATTTGTG
Transposon primer 2	AATGATACGGCGACCACCGAGATCTACACTCTTTCCCTACACGACGCTCTTCCGATCT(N5-8)CGGGGACTTATCAGCCAACC
Adapter primer 2	CAAGCAGAAGACGGCATACGAGAT(Index)GTGACTGGAGTTCAGACGTGTGCTCTTCCGATCTATGATGGCCGGTGGATTTGTG
MSMEG_4556_KO_1	GGCTGGAGAGCATGAGCCCC
MSMEG_4556_KO_2	TTATACGAAGTTATAGGCCTCTCGAAGTCAAGCGCACGTGTTGTGCG
MSMEG_4556_KO_3	TATACGAAGTTATCTCGAGTCTAGAAGTCCCAAGAAGTAGCCCGCAC
MSMEG_4556_KO_4	CCACCACGCCGACGTTTG
Zeo_F	CTTCGAGAGGCCTATAACTTCGTATAATGT
Zeo_R	ACTTCTAGACTCGAGATAACTTCGTATAGCAT
